# Supplementary material for: Transcription and Metabolic Profiling Analysis of Three Discolorations in a Day of Hibiscus mutabilis
Source: Biology (Basel). 2023 Aug 10;12(8):1115. doi: 10.3390/biology12081115 (PMC10452391; doi:10.3390/biology12081115)
Supplement: Supplementary file 1 [file biology-12-01115-s001.zip]

Archive with 1 entries (1 files):
- biology-2481857-supplementary.xls
