# Supplementary material for: Transcription and Metabolic Profiling Analysis of Three Discolorations in a Day of Hibiscus mutabilis
Source: Biology (Basel). 2023 Aug 10;12(8):1115. doi: 10.3390/biology12081115 (PMC10452391; doi:10.3390/biology12081115)
Supplement: Supplementary file 1 [file biology-12-01115-s001.zip › biology-2481857-supplementary.xls]

## Sheet: Table S1
Table S1 Transcriptome sequencing and quality control data statistics
Sample	Reads No.	Bases (bp)	Q30 (bp)	N (%)	Q20 (%)	Q30 (%)	Clean Reads No.	Clean Data (bp)	Clean Reads %	Clean Data %
ZFRW_1	40669476	6100421400	5715512123	0.001234	97.63	93.69	35829454	5374418100	88.09	88.09
ZFRW_2	44250922	6637638300	6219976550	0.001225	97.64	93.7	39609330	5941399500	89.51	89.51
ZFRW_3	50411980	7561797000	7119853287	0.000893	97.94	94.15	44314578	6647186700	87.9	87.9
ZFRP_1	41998912	6299836800	5908547837	0.001226	97.81	93.78	36923430	5538514500	87.91	87.91
ZFRP_2	43129206	6469380900	6075657445	0.001225	97.79	93.91	38321560	5748234000	88.85	88.85
ZFRP_3	44648044	6697206600	6292391841	0.001068	97.91	93.95	40345440	6051816000	90.36	90.36
ZFRR_1	40480560	6072084000	5696715912	0.001221	97.65	93.81	35700286	5355042900	88.19	88.19
ZFRR_2	42077864	6311679600	5928321039	0.001233	97.85	93.92	37626148	5643922200	89.42	89.42
ZFRR_3	43260098	6489014700	6075246299	0.001223	97.76	93.62	38462458	5769368700	88.9	88.9
ZFRW, white H. mutabilis flowers; ZFRP, pink H. mutabilis flowers; ZFRR, red H. mutabilis flowers.

## Sheet: Table S2
Table S2 Transcriptome data assembly analysis
	Transcript	Unigene
Total Length (bp)	352109852	95908528
Sequence Number	352980	116127
Max. Length (bp)	15956	15956
Mean Length (bp)	997.53	825.89
N50 (bp)	1336	1045
N50 Sequence No.	79455	24617
N90 (bp)	463	383
N90 Sequence No.	258968	87781
GC%	41.32	40.64

## Sheet: Table S3
Table S3 Unigene annotation against the seven databases
Database	Number	Percentage
NR	72864	62.75
GO	44753	38.54
KEGG	32060	27.61
Pfam	29920	25.76
eggNOG	67869	58.44
Swissprot	52032	44.81
In all database	12110	10.43

## Sheet: Table S4
Table S4 Expression analysis of different genes in different color of 'Zui Furong'. The green background indicates that the genes of the two groups are not significantly differential expressed, the red background indicates that the genes of the two groups of samples are significantly upregulated, and the green background indicates that the genes of the two groups of samples are significantly down…
Gene ID	BaseMeanZFRW	BaseMeanZFRP	FoldChange(ZFRP/ZFRW)	log2FoldChange	pval	padj	BaseMeanZFRP	BaseMeanZFRR	FoldChange(ZFRR/ZFRP)	log2FoldChange	pval	padj	Length	GO	KEGG	PFAM	eggNOG	eggNOG_Category	Swissprot	NR
TRINITY_DN5118_c0_g1	330.841	228.36	0.690241	-0.534829	0.185603	0.644935	198.206	16.1304	0.0813817	-3.61915	1.93514e-18	4.36475e-14	946	GO:0016168;GO:0015979;GO:0016021;GO:0009522	K08905	PF01241	virNOG20576	G	sp|Q9S7N7|PSAG_ARATH Photosystem I reaction center subunit V, chloroplastic OS=Arabidopsis thaliana GN=PSAG PE=1 SV=1	gi|823222810|ref|XP_012444131.1| PREDICTED: photosystem I reaction center subunit V, chloroplastic [Gossypium raimondii] &gt;gi|1029042235|ref|XP_016684903.1| PREDICTED: photosystem I reaction center subunit V, chloroplastic-like [Gossypium hirsutum] &gt;gi|763796149|gb|KJB63145.1| hypothetical protein B456_009G454900 [Gossypium raimondii]
TRINITY_DN10148_c0_g1	186.508	195.558	1.04852	0.06836	0.818735	1	169.561	16.0035	0.0943821	-3.40534	2.51237e-17	4.51632e-13	1522	GO:0048529;GO:0046872;GO:0015995;GO:0015979;GO:0009507;GO:0055114	K04035	PF02915	virNOG01805	H	sp|Q6SJV8|CRD1_GOSHI Magnesium-protoporphyrin IX monomethyl ester [oxidative] cyclase, chloroplastic OS=Gossypium hirsutum GN=CRD1 PE=2 SV=2	gi|1029097612|ref|XP_016708140.1| PREDICTED: magnesium-protoporphyrin IX monomethyl ester [oxidative] cyclase, chloroplastic [Gossypium hirsutum] &gt;gi|728851352|gb|KHG30795.1| Magnesium-protoporphyrin IX monomethyl ester [oxidative] cyclase, chloroplastic [Gossypium arboreum]
TRINITY_DN12333_c0_g1	47.8775	101.035	2.11027	1.07743	0.0133036	0.126626	87.6046	6.2337	0.0711572	-3.81285	2.09088e-14	2.14365e-10	1024	-	-	-	virNOG25164;virNOG23068	S	-	gi|1029082297|ref|XP_016701345.1| PREDICTED: uncharacterized protein LOC107916578 [Gossypium hirsutum]
TRINITY_DN64707_c0_g1	745.554	708.251	0.949966	-0.0740528	0.871802	1	614.418	94.7587	0.154225	-2.69689	3.51052e-14	3.29919e-10	1309	GO:0015979;GO:0015977;GO:0009853;GO:0055114;GO:0009507;GO:0004497;GO:0016984	K01602	PF00101;PF12338	virNOG17005;virNOG22700	GC	sp|P31333|RBS_GOSHI Ribulose bisphosphate carboxylase small chain, chloroplastic OS=Gossypium hirsutum GN=RBCS PE=3 SV=2	gi|823126137|ref|XP_012487760.1| PREDICTED: ribulose bisphosphate carboxylase small chain, chloroplastic isoform X1 [Gossypium raimondii] &gt;gi|406366454|gb|AFS41724.1| ribulose-1,5-bisphosphate carboxylase/oxygenase small subunit (chloroplast) [Gossypium raimondii] &gt;gi|763742950|gb|KJB10449.1| hypothetical protein B456_001G201800 [Gossypium raimondii]
TRINITY_DN51175_c0_g1	534.075	170.324	0.318914	-1.64876	0.023524	0.186992	147.985	2.82523	0.0190914	-5.71093	2.80763e-13	1.71402e-09	758	GO:0009607;GO:0006952	-	PF00407	virNOG18535;virNOG19839	S	sp|Q67A25|NCS_THLFG S-norcoclaurine synthase OS=Thalictrum flavum subsp. glaucum PE=1 SV=1	gi|1029124990|ref|XP_016740896.1| PREDICTED: S-norcoclaurine synthase 2-like [Gossypium hirsutum] &gt;gi|1029124992|ref|XP_016740897.1| PREDICTED: S-norcoclaurine synthase 2-like [Gossypium hirsutum] &gt;gi|1029124994|ref|XP_016740898.1| PREDICTED: S-norcoclaurine synthase 2-like [Gossypium hirsutum] &gt;gi|1029124996|ref|XP_016740899.1| PREDICTED: S-norcoclaurine synthase 2-like [Gossypium hirsu…
TRINITY_DN22906_c0_g1	230.106	103.931	0.451664	-1.14668	0.269325	0.764006	89.9831	9.20973	0.102349	-3.28842	2.39033e-12	1.17205e-08	904	-	-	PF14009	euNOG18390;virNOG21900	R	-	gi|1009116354|ref|XP_015874727.1| PREDICTED: uncharacterized protein LOC107411627 [Ziziphus jujuba]
TRINITY_DN10241_c0_g2	252.324	359.667	1.42542	0.511383	0.145086	0.566247	310.139	63.8768	0.205961	-2.27955	8.09264e-12	3.25948e-08	1963	GO:0030170;GO:0004372;GO:0032259;GO:0006563;GO:0008168;GO:0006544;GO:0035999	K00600	PF00464	virNOG01873	E	sp|P34899|GLYM_PEA Serine hydroxymethyltransferase, mitochondrial OS=Pisum sativum PE=1 SV=1	gi|1029059488|ref|XP_016683554.1| PREDICTED: serine hydroxymethyltransferase 1, mitochondrial [Gossypium hirsutum]
TRINITY_DN7882_c0_g1	236.27	82.0148	0.347123	-1.52648	0.0659108	0.36179	71.0661	6.24495	0.0878753	-3.5084	8.94499e-12	3.47855e-08	2192	GO:0006810	K17471	PF01740;PF00916	virNOG01532	P	sp|Q94LW6|SUT35_ARATH Probable sulfate transporter 3.5 OS=Arabidopsis thaliana GN=SULTR3;5 PE=2 SV=1	gi|728828246|gb|KHG07689.1| putative sulfate transporter 3.5 -like protein [Gossypium arboreum]
TRINITY_DN31596_c0_g1	95.7044	75.9158	0.793232	-0.334185	0.467113	0.951175	65.601	6.18947	0.0943502	-3.40583	7.37948e-11	2.3778e-07	1197	-	-	-	virNOG17501	S	-	gi|590657887|ref|XP_007034692.1| SEY1 [Theobroma cacao] &gt;gi|508713721|gb|EOY05618.1| SEY1 [Theobroma cacao]
TRINITY_DN20815_c0_g1	493.501	233.304	0.472753	-1.08084	0.0457163	0.288605	201.945	32.6059	0.161459	-2.63076	7.72515e-11	2.42003e-07	1427	GO:0006351;GO:0003677;GO:0003899;GO:0005634	K03013	PF03871;PF01191	virNOG15631	K	sp|Q9M1J2|RPE5A_ARATH DNA-directed RNA polymerase V subunit 5A OS=Arabidopsis thaliana GN=NRPE5A PE=1 SV=1	gi|1029010859|ref|XP_016669274.1| PREDICTED: DNA-directed RNA polymerase V subunit 5A-like [Gossypium hirsutum]
TRINITY_DN25_c3_g1	144.972	140.796	0.971192	-0.0421709	0.969088	1	121.695	9.08144	0.0746248	-3.7442	9.87297e-11	2.93009e-07	637	-	-	-	-	-	-	-
TRINITY_DN31025_c0_g1	182.518	115.033	0.630257	-0.665988	0.12447	0.520966	99.3928	14.055	0.141409	-2.82205	1.06891e-10	3.09095e-07	1442	GO:0016021	-	-	virNOG07725	S	sp|Q8H112|PGL1A_ARATH PGR5-like protein 1A, chloroplastic OS=Arabidopsis thaliana GN=PGRL1A PE=1 SV=1	gi|728835744|gb|KHG15187.1| PGR5-like protein 1B, chloroplastic [Gossypium arboreum]
TRINITY_DN13683_c0_g1	44.3128	46.6928	1.05371	0.0754742	0.784763	1	40.5025	2.05384	0.0507091	-4.30161	6.86324e-10	1.35791e-06	971	GO:0016020	-	-	virNOG19220	S	-	gi|728820196|gb|KHG03626.1| rub [Gossypium arboreum]
TRINITY_DN67837_c0_g1	266.506	301.233	1.1303	0.17671	0.589558	1	261.87	20.1717	0.0770295	-3.69845	1.41174e-09	2.41071e-06	1079	GO:0018298;GO:0009535;GO:0046872;GO:0016168;GO:0009522;GO:0016021;GO:0009765	K08908	PF00504	virNOG07463	R	sp|P10708|CB12_SOLLC Chlorophyll a-b binding protein 7, chloroplastic OS=Solanum lycopersicum GN=CAB7 PE=3 SV=1	gi|823135175|ref|XP_012467361.1| PREDICTED: chlorophyll a-b binding protein 7, chloroplastic [Gossypium raimondii] &gt;gi|763748098|gb|KJB15537.1| hypothetical protein B456_002G183400 [Gossypium raimondii]
TRINITY_DN2997_c0_g1	329.91	414.985	1.25787	0.330984	0.387161	0.886556	360.561	38.1729	0.105871	-3.23962	1.4322e-09	2.41071e-06	1223	GO:0031409;GO:0010287;GO:0009941;GO:0009768;GO:0016021;GO:0009522;GO:0009416;GO:0016168;GO:0046872;GO:0009535;GO:0018298	K08917	PF00504	virNOG06354	R	sp|P27524|CB4A_SOLLC Chlorophyll a-b binding protein CP24 10A, chloroplastic OS=Solanum lycopersicum GN=CAP10A PE=3 SV=1	gi|823160260|ref|XP_012479972.1| PREDICTED: chlorophyll a-b binding protein CP24 10A, chloroplastic [Gossypium raimondii] &gt;gi|1029063064|ref|XP_016691781.1| PREDICTED: chlorophyll a-b binding protein CP24 10A, chloroplastic [Gossypium hirsutum] &gt;gi|763764776|gb|KJB32030.1| hypothetical protein B456_005G219000 [Gossypium raimondii]
TRINITY_DN54913_c1_g1	72.5656	68.2046	0.939902	-0.0894172	0.852688	1	59.0423	6.61105	0.111971	-3.1588	2.17029e-09	3.44727e-06	1398	GO:0055114;GO:0009534;GO:0016630;GO:0009941	K00218	PF00106	virNOG11304	Q	sp|Q41249|PORA_CUCSA Protochlorophyllide reductase, chloroplastic OS=Cucumis sativus GN=PORA PE=2 SV=1	gi|728837667|gb|KHG17110.1| Protochlorophyllide reductase, chloroplastic [Gossypium arboreum]
TRINITY_DN33193_c0_g1	471.06	356.934	0.757725	-0.400254	0.629665	1	310.08	37.1293	0.119741	-3.06201	2.218e-09	3.47412e-06	2234	GO:0046872;GO:0004497;GO:0016020;GO:0016705	-	PF00067	virNOG00201	Q	sp|Q42798|C93A1_SOYBN 3,9-dihydroxypterocarpan 6A-monooxygenase OS=Glycine max GN=CYP93A1 PE=1 SV=1	gi|823136516|ref|XP_012468021.1| PREDICTED: 3,9-dihydroxypterocarpan 6A-monooxygenase [Gossypium raimondii] &gt;gi|763748962|gb|KJB16401.1| hypothetical protein B456_002G228800 [Gossypium raimondii]
TRINITY_DN127352_c0_g1	437.699	391.782	0.895095	-0.159887	0.856163	1	338.049	32.1495	0.0951032	-3.39436	2.92645e-09	4.21656e-06	1936	GO:0005506;GO:0055114;GO:0004497;GO:0020037;GO:0016021;GO:0016705	K17961	PF00067	virNOG09201	Q	sp|Q9LSF8|C82G1_ARATH Cytochrome P450 82G1 OS=Arabidopsis thaliana GN=CYP82G1 PE=1 SV=1	gi|728850144|gb|KHG29587.1| Cytochrome P450 protein [Gossypium arboreum]
TRINITY_DN11120_c0_g1	188.499	226.01	1.19899	0.261824	0.60769	1	195.972	46.0886	0.23518	-2.08816	2.97696e-09	4.21656e-06	2746	-	-	PF13181	virNOG13511	O	-	gi|823187906|ref|XP_012490338.1| PREDICTED: uncharacterized protein LOC105802961 [Gossypium raimondii] &gt;gi|763774700|gb|KJB41823.1| hypothetical protein B456_007G123400 [Gossypium raimondii]
TRINITY_DN6238_c0_g1	305.482	197.947	0.647984	-0.625969	0.0903257	0.435604	171.368	28.7264	0.16763	-2.57665	5.47716e-09	6.70314e-06	631	GO:0016021	K13946	-	virNOG02353;KOG1303	E	sp|Q9FEL7|LAX2_MEDTR Auxin transporter-like protein 2 OS=Medicago truncatula GN=LAX2 PE=2 SV=1	gi|823175722|ref|XP_012486210.1| PREDICTED: auxin transporter-like protein 2 [Gossypium raimondii] &gt;gi|763769674|gb|KJB36889.1| hypothetical protein B456_006G181400 [Gossypium raimondii] &gt;gi|763769675|gb|KJB36890.1| hypothetical protein B456_006G181400 [Gossypium raimondii]
TRINITY_DN43899_c0_g1	317.164	151.477	0.4776	-1.06613	0.00598578	0.0709174	131.157	28.0819	0.214109	-2.22358	6.52172e-09	7.74204e-06	1395	GO:0016021	-	-	virNOG17150	S	-	gi|823122380|ref|XP_012470684.1| PREDICTED: uncharacterized protein LOC105788356 [Gossypium raimondii] &gt;gi|763740872|gb|KJB08371.1| hypothetical protein B456_001G079000 [Gossypium raimondii]
TRINITY_DN31856_c0_g1	220.56	225.114	1.02065	0.0294853	0.845135	1	195.979	10.7183	0.0546913	-4.19255	6.72694e-09	7.90248e-06	1911	GO:0015238;GO:0006855;GO:0015297;GO:0016021	K03327	PF01554	virNOG00591	S	sp|F4JTB3|DTX35_ARATH Protein DETOXIFICATION 35 OS=Arabidopsis thaliana GN=DTX35 PE=1 SV=1	gi|1028953693|ref|XP_016720268.1| PREDICTED: protein DETOXIFICATION 35-like [Gossypium hirsutum]
TRINITY_DN92149_c1_g3	373.839	194.786	0.521044	-0.940524	0.0181922	0.157634	169.432	9.79192	0.0577928	-4.11297	7.4887e-09	8.61782e-06	1874	GO:0050660;GO:0016021;GO:0055114;GO:0016614	-	PF08031;PF01565	virNOG39040;COG0277;virNOG39050;virNOG15366	CR	sp|Q9SA85|BBE8_ARATH Berberine bridge enzyme-like 8 OS=Arabidopsis thaliana GN=At1g30700 PE=2 SV=1	gi|590672557|ref|XP_007038646.1| FAD-binding Berberine family protein [Theobroma cacao] &gt;gi|508775891|gb|EOY23147.1| FAD-binding Berberine family protein [Theobroma cacao]
TRINITY_DN2995_c0_g1	1341.25	696.459	0.519261	-0.945469	0.0210077	0.173736	602.013	112.791	0.187357	-2.41614	7.98058e-09	9.09109e-06	866	GO:0006355;GO:0005634;GO:0043565;GO:0046982	-	PF00808	virNOG19816	K	sp|O82248|NFYB5_ARATH Nuclear transcription factor Y subunit B-5 OS=Arabidopsis thaliana GN=NFYB5 PE=1 SV=1	gi|590718520|ref|XP_007050837.1| Nuclear transcription factor Y subunit B-5 [Theobroma cacao] &gt;gi|508703098|gb|EOX94994.1| Nuclear transcription factor Y subunit B-5 [Theobroma cacao]
TRINITY_DN19300_c0_g1	1556.48	2051.01	1.31772	0.398043	0.260356	0.750053	1768.78	413.644	0.233858	-2.0963	1.4524e-08	1.55996e-05	3261	-	-	PF00005	virNOG30868;virNOG06757	Q	sp|Q93YS4|AB22G_ARATH ABC transporter G family member 22 OS=Arabidopsis thaliana GN=ABCG22 PE=1 SV=1	gi|1029125338|ref|XP_016741059.1| PREDICTED: ABC transporter G family member 22-like isoform X1 [Gossypium hirsutum]
TRINITY_DN17465_c0_g1	226.319	176.532	0.780013	-0.35843	0.386355	0.885858	153.049	35.7531	0.233606	-2.09785	1.54321e-08	1.62652e-05	2423	-	K12450	PF04321;PF16363	virNOG01464	G	sp|Q9SYM5|RHM1_ARATH Trifunctional UDP-glucose 4,6-dehydratase/UDP-4-keto-6-deoxy-D-glucose 3,5-epimerase/UDP-4-keto-L-rhamnose-reductase RHM1 OS=Arabidopsis thaliana GN=RHM1 PE=1 SV=1	gi|1028993023|ref|XP_016751332.1| PREDICTED: trifunctional UDP-glucose 4,6-dehydratase/UDP-4-keto-6-deoxy-D-glucose 3,5-epimerase/UDP-4-keto-L-rhamnose-reductase RHM1-like [Gossypium hirsutum]
TRINITY_DN9345_c0_g1	8199.99	2945.85	0.35925	-1.47694	0.0235437	0.187117	2562.43	289.686	0.113051	-3.14495	1.67675e-08	1.7509e-05	1244	GO:0010411;GO:0048046;GO:0071555;GO:0016762;GO:0042546;GO:0005618;GO:0004553	K08235	PF06955;PF00722	virNOG01489	G	sp|Q8LF99|XTH6_ARATH Probable xyloglucan endotransglucosylase/hydrolase protein 6 OS=Arabidopsis thaliana GN=XTH6 PE=2 SV=2	gi|1031985818|ref|NP_001314319.1| probable xyloglucan endotransglucosylase/hydrolase protein 6 precursor [Gossypium hirsutum] &gt;gi|308229784|gb|ADO24300.1| xyloglucan endotransglucosylase/hydrolase [Gossypium hirsutum]
TRINITY_DN19691_c0_g1	762.386	1510.7	1.98154	0.98662	0.00740427	0.0831404	1306.5	419.084	0.320769	-1.64039	1.82355e-08	1.88672e-05	587	-	-	-	-	-	-	-
TRINITY_DN1133_c1_g1	3542.94	5731.56	1.61774	0.69398	0.0344467	0.240525	4962.42	1654.79	0.333464	-1.5844	2.0487e-08	2.04464e-05	1464	-	-	-	virNOG17687;virNOG17563	S	sp|Q9ZVI6|LOR8_ARATH Protein LURP-one-related 8 OS=Arabidopsis thaliana GN=At2g38640 PE=2 SV=1	gi|823145889|ref|XP_012472824.1| PREDICTED: protein LURP-one-related 8-like [Gossypium raimondii] &gt;gi|763754352|gb|KJB21683.1| hypothetical protein B456_004G008600 [Gossypium raimondii]
TRINITY_DN13149_c0_g2	19.0833	45.1211	2.36442	1.24149	0.0124264	0.120486	38.9107	3.18047	0.0817377	-3.61286	2.27519e-08	2.23119e-05	779	GO:0009523;GO:0016021;GO:0015979	-	PF06596	NOG153870;virNOG23320	S	-	gi|1028952198|ref|XP_016719502.1| PREDICTED: uncharacterized protein LOC107932070 [Gossypium hirsutum]
TRINITY_DN3224_c0_g1	413.386	551.038	1.33299	0.414661	0.260017	0.749606	478.557	41.071	0.0858225	-3.5425	2.27491e-08	2.23119e-05	907	GO:0005509;GO:0015979;GO:0009654;GO:0019898	K08901	PF05757	virNOG10745	R	sp|P12301|PSBQ_SPIOL Oxygen-evolving enhancer protein 3, chloroplastic OS=Spinacia oleracea GN=PSBQ PE=1 SV=1	gi|1028935700|ref|XP_016711006.1| PREDICTED: oxygen-evolving enhancer protein 3, chloroplastic-like [Gossypium hirsutum] &gt;gi|728820091|gb|KHG03565.1| Oxygen-evolving enhancer 3, chloroplastic [Gossypium arboreum]
TRINITY_DN21375_c0_g1	73.2124	36.953	0.504738	-0.986394	0.0326671	0.232348	32.0584	1.74283	0.0543643	-4.2012	2.58112e-08	2.44612e-05	1195	-	K19042	PF13920	virNOG18164	O	sp|Q9LDD1|BRG3_ARATH Probable BOI-related E3 ubiquitin-protein ligase 3 OS=Arabidopsis thaliana GN=BRG3 PE=1 SV=1	gi|567897142|ref|XP_006441059.1| hypothetical protein CICLE_v10021015mg [Citrus clementina] &gt;gi|557543321|gb|ESR54299.1| hypothetical protein CICLE_v10021015mg [Citrus clementina] &gt;gi|641828115|gb|KDO47277.1| hypothetical protein CISIN_1g019604mg [Citrus sinensis]
TRINITY_DN16381_c0_g1	30.6711	63.2246	2.06138	1.04361	0.0341657	0.239276	54.8604	5.5399	0.100982	-3.30783	2.62413e-08	2.46615e-05	656	GO:0016021	K14332	-	virNOG19005	S	sp|Q949Q5|PSAO_ARATH Photosystem I subunit O OS=Arabidopsis thaliana GN=PSAO PE=1 SV=1	gi|1029051111|ref|XP_016689238.1| PREDICTED: photosystem I subunit O-like [Gossypium hirsutum]
TRINITY_DN13694_c0_g1	103.424	145.606	1.40785	0.493495	0.22291	0.708642	125.708	28.4828	0.226579	-2.14191	2.7618e-08	2.53223e-05	4298	GO:0005524	K10875	PF00176;PF00271	virNOG04033	L	sp|F4K493|CLSY2_ARATH SNF2 domain-containing protein CLASSY 2 OS=Arabidopsis thaliana GN=CLSY2 PE=1 SV=1	gi|728835216|gb|KHG14659.1| DNA repair rhp54 [Gossypium arboreum]
TRINITY_DN18720_c0_g1	157.022	181.258	1.15435	0.20708	0.564753	0.982869	157.008	39.2059	0.249707	-2.00169	3.22435e-08	2.9325e-05	1495	GO:0016758;GO:0008152	-	PF00201	virNOG04097	GC	sp|Q9LHJ2|U82A1_ARATH UDP-glycosyltransferase 82A1 OS=Arabidopsis thaliana GN=UGT82A1 PE=2 SV=1	gi|1029120344|ref|XP_016738632.1| PREDICTED: UDP-glycosyltransferase 82A1-like [Gossypium hirsutum]
TRINITY_DN1244_c0_g1	149.36	166.908	1.11749	0.160258	0.697699	1	144.081	19.2466	0.133582	-2.9042	3.43805e-08	3.07722e-05	755	GO:0005506;GO:0016491;GO:0055114	K04125	PF03171	virNOG07456	Q	sp|Q9SQ80|G2OX1_PEA Gibberellin 2-beta-dioxygenase 1 OS=Pisum sativum GN=GA2OX1 PE=1 SV=1	gi|1029034208|ref|XP_016680885.1| PREDICTED: gibberellin 2-beta-dioxygenase 1-like [Gossypium hirsutum] &gt;gi|340796357|gb|AEK70417.1| GA2ox1 [Gossypium hirsutum]
TRINITY_DN96149_c0_g1	398.639	235.621	0.591063	-0.758617	0.0634225	0.353195	204.609	49.2361	0.240635	-2.05508	3.85596e-08	3.39734e-05	616	GO:0008289;GO:0005634;GO:0006355;GO:0043565	K09338	PF01852	virNOG01745	K	sp|Q9M2E8|HDG1_ARATH Homeobox-leucine zipper protein HDG1 OS=Arabidopsis thaliana GN=HDG1 PE=2 SV=1	gi|823186493|ref|XP_012489878.1| PREDICTED: homeobox-leucine zipper protein ANTHOCYANINLESS 2 [Gossypium raimondii] &gt;gi|763774110|gb|KJB41233.1| hypothetical protein B456_007G096000 [Gossypium raimondii]
TRINITY_DN4487_c0_g2	181.476	105.317	0.580339	-0.785033	0.0556265	0.326782	91.4621	18.2632	0.199681	-2.32423	4.68631e-08	3.97371e-05	1422	GO:0006857;GO:0016021;GO:0005215	K14638	PF00854	virNOG06012;COG3104;NOG114130	EU	sp|Q0WP01|PTR9_ARATH Protein NRT1/ PTR FAMILY 5.10 OS=Arabidopsis thaliana GN=NPF5.10 PE=2 SV=1	gi|1029091092|ref|XP_016705624.1| PREDICTED: protein NRT1/ PTR FAMILY 5.10-like [Gossypium hirsutum]
TRINITY_DN5407_c0_g1	515.101	315.793	0.613071	-0.705874	0.0908726	0.437086	274.093	56.0042	0.204326	-2.29106	5.7364e-08	4.68849e-05	1373	GO:0003824	-	PF04481	virNOG00031	S	sp|P51373|YCF23_PORPU Uncharacterized protein ycf23 OS=Porphyra purpurea GN=ycf23 PE=3 SV=1	gi|590622693|ref|XP_007025118.1| Uncharacterized protein isoform 1 [Theobroma cacao] &gt;gi|590622697|ref|XP_007025119.1| Uncharacterized protein isoform 1 [Theobroma cacao] &gt;gi|508780484|gb|EOY27740.1| Uncharacterized protein isoform 1 [Theobroma cacao] &gt;gi|508780485|gb|EOY27741.1| Uncharacterized protein isoform 1 [Theobroma cacao]
TRINITY_DN13149_c0_g1	152.508	167.558	1.09868	0.135771	0.685412	1	145.65	14.8936	0.102256	-3.28974	5.9483e-08	4.79161e-05	684	GO:0009523;GO:0016021;GO:0015979	-	PF06596	virNOG23320;NOG153870	S	-	gi|823265247|ref|XP_012465363.1| PREDICTED: uncharacterized protein LOC105784113 [Gossypium raimondii] &gt;gi|763816172|gb|KJB83024.1| hypothetical protein B456_013G225900 [Gossypium raimondii]
TRINITY_DN10574_c0_g1	369.004	52.8079	0.143109	-2.80481	0.014266	0.132961	45.5795	5.19009	0.113869	-3.13455	6.0853e-08	4.83293e-05	1882	GO:0055114;GO:0009826;GO:0016132;GO:0005506;GO:0016705;GO:0010358;GO:0005783;GO:0009741;GO:0016021;GO:0010012;GO:0009867;GO:0020037	K09587	PF00067	virNOG01289	Q	sp|O64989|C90B1_ARATH Cytochrome P450 90B1 OS=Arabidopsis thaliana GN=CYP90B1 PE=1 SV=2	gi|1029058018|ref|XP_016676768.1| PREDICTED: cytochrome P450 90B1-like [Gossypium hirsutum]
TRINITY_DN750_c0_g1	1759.63	2039	1.15876	0.212585	0.601334	1	1762.95	598.737	0.339622	-1.558	6.44104e-08	5.03994e-05	1724	GO:0016762;GO:0071555;GO:0048046;GO:0010411;GO:0005618;GO:0004553;GO:0042546	K08235	PF06955;PF00722	virNOG08644	G	sp|Q9SV60|XTH2_ARATH Xyloglucan endotransglucosylase/hydrolase protein 2 OS=Arabidopsis thaliana GN=XTH2 PE=2 SV=1	gi|823153031|ref|XP_012476351.1| PREDICTED: xyloglucan endotransglucosylase/hydrolase protein 2-like [Gossypium raimondii] &gt;gi|763758787|gb|KJB26118.1| hypothetical protein B456_004G226400 [Gossypium raimondii]
TRINITY_DN18769_c0_g1	209.169	181.499	0.867718	-0.204702	0.686791	1	157.591	37.3184	0.236805	-2.07823	6.97733e-08	5.35289e-05	2357	GO:0009535;GO:0009941;GO:0004252;GO:0016021;GO:0006465	K04773	PF01343	virNOG06587	O	sp|Q9C9C0|SPPA1_ARATH Serine protease SPPA, chloroplastic OS=Arabidopsis thaliana GN=SPPA PE=2 SV=1	gi|823179769|ref|XP_012487603.1| PREDICTED: serine protease SPPA, chloroplastic isoform X1 [Gossypium raimondii] &gt;gi|763771510|gb|KJB38725.1| hypothetical protein B456_006G269300 [Gossypium raimondii]
TRINITY_DN35524_c0_g1	61.7299	32.2306	0.522124	-0.937536	0.220397	0.704307	27.962	1.39885	0.0500267	-4.32116	1.02195e-07	7.34085e-05	1008	GO:0043086;GO:0004857	-	PF04043	virNOG19880	R	sp|Q9SI72|PMEI9_ARATH Pectinesterase inhibitor 9 OS=Arabidopsis thaliana GN=PMEI9 PE=2 SV=1	gi|1029116959|ref|XP_016736943.1| PREDICTED: 21 kDa protein-like [Gossypium hirsutum]
TRINITY_DN4266_c0_g1	276.876	230.288	0.831739	-0.265798	0.546445	0.976155	200.105	34.3055	0.171438	-2.54425	1.09438e-07	7.6185e-05	917	GO:0016021;GO:0016747;GO:0006633	K15397	-	virNOG04759	I	sp|Q9MAM3|KCS1_ARATH 3-ketoacyl-CoA synthase 1 OS=Arabidopsis thaliana GN=KCS1 PE=1 SV=1	gi|1031985266|ref|NP_001314428.1| 3-ketoacyl-CoA synthase 1-like [Gossypium hirsutum] &gt;gi|159895659|gb|ABX10440.1| 3-ketoacyl-CoA synthase 10 [Gossypium hirsutum]
TRINITY_DN55886_c2_g1	196.655	169.381	0.861311	-0.215393	0.594461	1	147.105	31.7179	0.215614	-2.21347	1.09427e-07	7.6185e-05	1764	GO:0004185;GO:0006508	K09645	PF00450	virNOG04477	O	sp|Q9M9Q6|SCP50_ARATH Serine carboxypeptidase-like 50 OS=Arabidopsis thaliana GN=SCPL50 PE=2 SV=1	gi|823158392|ref|XP_012479053.1| PREDICTED: serine carboxypeptidase-like 50 [Gossypium raimondii] &gt;gi|1029065711|ref|XP_016693109.1| PREDICTED: serine carboxypeptidase-like 50 [Gossypium hirsutum] &gt;gi|763763518|gb|KJB30772.1| hypothetical protein B456_005G161500 [Gossypium raimondii]
TRINITY_DN5523_c0_g1	268.674	122.937	0.45757	-1.12793	0.152907	0.58354	106.549	23.8418	0.223764	-2.15995	1.07225e-07	7.6185e-05	1367	-	-	-	virNOG23230;virNOG16223	RS	-	gi|763790884|gb|KJB57880.1| hypothetical protein B456_009G184500 [Gossypium raimondii]
TRINITY_DN15876_c0_g1	735.75	431.178	0.586038	-0.770933	0.0330899	0.234367	372.316	52.7282	0.141622	-2.81988	1.12799e-07	7.75672e-05	607	GO:0016021	K13946	PF01490	virNOG02353	E	sp|Q5N892|LAX11_ORYSJ Auxin transporter-like protein 1 OS=Oryza sativa subsp. japonica GN=Os01g0856500 PE=2 SV=2	gi|823137382|ref|XP_012468483.1| PREDICTED: auxin transporter-like protein 2 [Gossypium raimondii] &gt;gi|823137384|ref|XP_012468484.1| PREDICTED: auxin transporter-like protein 2 [Gossypium raimondii] &gt;gi|763749602|gb|KJB17041.1| hypothetical protein B456_002G262100 [Gossypium raimondii]
TRINITY_DN6314_c0_g1	426.554	452.884	1.06173	0.0864121	0.766826	1	393.21	115.772	0.294428	-1.76401	1.12151e-07	7.75672e-05	1652	GO:0016021;GO:0005215;GO:0006810	K15283	PF03151	virNOG12423	GE	sp|P21727|TPT_PEA Triose phosphate/phosphate translocator, chloroplastic OS=Pisum sativum PE=1 SV=1	gi|728832154|gb|KHG11597.1| Triose phosphate/phosphate translocator, chloroplastic [Gossypium arboreum]
TRINITY_DN9930_c2_g1	216.734	459.032	2.11794	1.08267	0.072915	0.384808	399.559	15.5598	0.0389425	-4.68251	1.2835e-07	8.66754e-05	1368	GO:0016787	K01054	PF12146	virNOG06297	I	sp|Q9C942|CSE_ARATH Caffeoylshikimate esterase OS=Arabidopsis thaliana GN=CSE PE=1 SV=1	gi|1028983314|ref|XP_016713857.1| PREDICTED: caffeoylshikimate esterase-like [Gossypium hirsutum]
TRINITY_DN6273_c0_g1	89.6249	140.951	1.57268	0.653224	0.113746	0.498813	122.429	21.9823	0.179552	-2.47753	1.28055e-07	8.66754e-05	921	-	-	-	virNOG17923	S	-	gi|1028950582|ref|XP_016718659.1| PREDICTED: uncharacterized protein LOC107931311 [Gossypium hirsutum]
TRINITY_DN3809_c0_g1	669.049	358.075	0.5352	-0.90185	0.271189	0.766441	309.587	95.6669	0.309015	-1.69425	1.40978e-07	9.40767e-05	2258	GO:0046835;GO:0006002;GO:0061615;GO:0009735;GO:0005524;GO:0015979;GO:0047334;GO:0016020;GO:0003872;GO:0005829;GO:0005618	K00895	PF00365	virNOG02915	G	sp|Q41141|PFPB_RICCO Pyrophosphate--fructose 6-phosphate 1-phosphotransferase subunit beta OS=Ricinus communis GN=PFP-BETA PE=3 SV=1	gi|823245719|ref|XP_012455531.1| PREDICTED: pyrophosphate--fructose 6-phosphate 1-phosphotransferase subunit beta [Gossypium raimondii] &gt;gi|763802285|gb|KJB69223.1| hypothetical protein B456_011G011600 [Gossypium raimondii]
TRINITY_DN5988_c0_g1	138.475	103.906	0.750359	-0.414347	0.340141	0.851352	90.1899	19.3115	0.21412	-2.22351	1.5454e-07	0.000100742	1650	GO:0005199	-	-	virNOG03679	S	-	gi|590569068|ref|XP_007010969.1| Uncharacterized protein TCM_045118 [Theobroma cacao] &gt;gi|508727882|gb|EOY19779.1| Uncharacterized protein TCM_045118 [Theobroma cacao]
TRINITY_DN82_c0_g1	2045.29	1560.05	0.762755	-0.390709	0.241412	0.734075	1348.15	471.891	0.350029	-1.51446	1.58324e-07	0.000102029	4712	GO:0009908;GO:0006355;GO:0005634;GO:0003677;GO:0009734	-	PF02309;PF06507;PF02362	virNOG02178	K	sp|Q9ZTX8|ARFF_ARATH Auxin response factor 6 OS=Arabidopsis thaliana GN=ARF6 PE=1 SV=2	gi|590622129|ref|XP_007024963.1| Auxin response factor 6 isoform 2 [Theobroma cacao] &gt;gi|508780329|gb|EOY27585.1| Auxin response factor 6 isoform 2 [Theobroma cacao]
TRINITY_DN327_c1_g1	872.557	631.536	0.723776	-0.466384	0.225638	0.71382	548.106	181.917	0.331902	-1.59117	1.74259e-07	0.00011166	1608	GO:0005634;GO:0006355;GO:0043565;GO:0008289	K09338	PF00046	virNOG01745	K	sp|Q0WV12|ANL2_ARATH Homeobox-leucine zipper protein ANTHOCYANINLESS 2 OS=Arabidopsis thaliana GN=ANL2 PE=2 SV=1	gi|224130112|ref|XP_002320755.1| homeodomain family protein [Populus trichocarpa] &gt;gi|222861528|gb|EEE99070.1| homeodomain family protein [Populus trichocarpa]
TRINITY_DN2870_c0_g1	628.906	407.541	0.648015	-0.625901	0.299538	0.804237	351.931	28.5249	0.0810526	-3.625	1.85203e-07	0.000118003	1591	GO:0009834;GO:0090358;GO:0090355;GO:0009826;GO:0022857;GO:0055085;GO:0009705;GO:0010315;GO:0005886;GO:0016021	-	PF00892	virNOG07825	S	sp|Q94AP3|WAT1_ARATH Protein WALLS ARE THIN 1 OS=Arabidopsis thaliana GN=WAT1 PE=1 SV=1	gi|728831525|gb|KHG10968.1| Auxin-induced 5NG4 [Gossypium arboreum]
TRINITY_DN7526_c0_g1	317.476	376.097	1.18464	0.244454	0.498195	0.95499	327.034	57.6222	0.176196	-2.50475	1.91219e-07	0.000121151	2233	GO:1901918;GO:0009941;GO:0006397;GO:0009657;GO:0003727;GO:0006417;GO:0005774	-	PF13432	virNOG02807	A	sp|Q8RWG2|CF107_ARATH Protein high chlorophyll fluorescent 107 OS=Arabidopsis thaliana GN=HCF107 PE=1 SV=1	gi|823244451|ref|XP_012454884.1| PREDICTED: psbB mRNA maturation factor Mbb1, chloroplastic [Gossypium raimondii] &gt;gi|763805872|gb|KJB72810.1| hypothetical protein B456_011G199800 [Gossypium raimondii]
TRINITY_DN2405_c0_g2	166.414	148.33	0.891331	-0.165967	0.577544	0.994298	128.153	32.9559	0.257161	-1.95925	2.04462e-07	0.000128102	769	GO:0009908;GO:0005634;GO:0016021;GO:0006355;GO:0009734;GO:0003677	-	-	virNOG02178	K	sp|Q9ZTX8|ARFF_ARATH Auxin response factor 6 OS=Arabidopsis thaliana GN=ARF6 PE=1 SV=2	gi|1028964811|ref|XP_016725905.1| PREDICTED: auxin response factor 6-like [Gossypium hirsutum]
TRINITY_DN16999_c0_g1	304.799	147.542	0.484062	-1.04674	0.00890653	0.0948533	128.188	6.33883	0.0494496	-4.3379	2.12992e-07	0.000132709	1345	-	-	-	virNOG03770	S	-	gi|823233034|ref|XP_012449170.1| PREDICTED: uncharacterized protein LOC105772456 isoform X2 [Gossypium raimondii] &gt;gi|763801141|gb|KJB68096.1| hypothetical protein B456_010G225400 [Gossypium raimondii]
TRINITY_DN20338_c0_g2	112.559	53.6468	0.476609	-1.06912	0.0617854	0.347211	46.4038	6.21701	0.133976	-2.89995	2.183e-07	0.000135269	1510	-	-	-	virNOG07987	S	sp|Q84WQ5|CBSX5_ARATH CBS domain-containing protein CBSX5 OS=Arabidopsis thaliana GN=CBSX5 PE=2 SV=2	gi|1029085449|ref|XP_016702938.1| PREDICTED: CBS domain-containing protein CBSX5-like [Gossypium hirsutum] &gt;gi|728843655|gb|KHG23098.1| CBS domain-containing CBSX5 -like protein [Gossypium arboreum]
TRINITY_DN4295_c0_g1	855.051	585.279	0.684496	-0.546887	0.341325	0.852956	507.494	169.89	0.334762	-1.57879	2.4152e-07	0.00014884	1317	GO:0044464;GO:0044237	K14499	-	virNOG20364	T	sp|Q9FMZ0|BKI1_ARATH BRI1 kinase inhibitor 1 OS=Arabidopsis thaliana GN=BKI1 PE=1 SV=1	gi|590592448|ref|XP_007017284.1| BRI1 kinase inhibitor 1 [Theobroma cacao] &gt;gi|508722612|gb|EOY14509.1| BRI1 kinase inhibitor 1 [Theobroma cacao]
TRINITY_DN9348_c0_g1	638.605	680.62	1.06579	0.0919263	0.753382	1	590.884	174.929	0.296046	-1.75611	2.51663e-07	0.000152589	912	GO:0006355;GO:0005634;GO:0005737;GO:0010197;GO:0046982;GO:0010201;GO:0003677;GO:0042803	-	PF07526;PF05920	virNOG09152	K	sp|Q9SJ56|BLH1_ARATH BEL1-like homeodomain protein 1 OS=Arabidopsis thaliana GN=BLH1 PE=1 SV=1	gi|743898589|ref|XP_011042587.1| PREDICTED: BEL1-like homeodomain protein 1 [Populus euphratica] &gt;gi|743898591|ref|XP_011042589.1| PREDICTED: BEL1-like homeodomain protein 1 [Populus euphratica] &gt;gi|743898593|ref|XP_011042590.1| PREDICTED: BEL1-like homeodomain protein 1 [Populus euphratica] &gt;gi|743898595|ref|XP_011042591.1| PREDICTED: BEL1-like homeodomain protein 1 [Populus euphratica]…
TRINITY_DN18263_c0_g1	29.6192	68.8909	2.32589	1.21778	0.00858572	0.0923112	59.4497	10.4911	0.176471	-2.5025	2.73456e-07	0.000163171	535	-	-	-	-	-	-	-
TRINITY_DN53897_c0_g1	25.9657	58.3747	2.24814	1.16873	0.0130618	0.124895	50.722	7.55455	0.14894	-2.74719	2.86289e-07	0.000169039	906	-	-	-	-	-	-	-
TRINITY_DN37967_c0_g1	116.27	75.6396	0.650549	-0.62027	0.151519	0.58047	65.696	8.04869	0.122514	-3.02898	2.92349e-07	0.000170829	3200	GO:0016021	-	-	virNOG08131	R	-	gi|823173169|ref|XP_012485363.1| PREDICTED: uncharacterized protein LOC105799379 [Gossypium raimondii] &gt;gi|763768531|gb|KJB35746.1| hypothetical protein B456_006G126600 [Gossypium raimondii]
TRINITY_DN46194_c0_g1	148.037	286.618	1.93612	0.953168	0.0183928	0.158684	248.954	60.9834	0.244958	-2.02939	3.29435e-07	0.000186695	959	GO:0016021;GO:0005783	-	-	virNOG14940	S	-	gi|1028947873|ref|XP_016717250.1| PREDICTED: uncharacterized protein LOC107930178 [Gossypium hirsutum]
TRINITY_DN23291_c0_g1	86.1432	78.8776	0.915657	-0.127121	0.883273	1	68.5893	6.55557	0.0955771	-3.38719	3.36014e-07	0.000188529	2294	GO:0008270	-	PF14432;PF13041;PF01535	virNOG02694	R	sp|Q9C6T2|PPR68_ARATH Pentatricopeptide repeat-containing protein At1g31920 OS=Arabidopsis thaliana GN=PCMP-H11 PE=2 SV=1	gi|823151611|ref|XP_012475633.1| PREDICTED: LOW QUALITY PROTEIN: pentatricopeptide repeat-containing protein At1g31920 [Gossypium raimondii]
TRINITY_DN7717_c0_g1	598.134	280.828	0.469507	-1.09078	0.0104846	0.106903	243.478	75.501	0.310093	-1.68923	3.78037e-07	0.000205959	3279	GO:0009734;GO:0003677;GO:0005634;GO:0006355	-	PF02362;PF06507;PF02309	virNOG02178	K	sp|Q9ZTX8|ARFF_ARATH Auxin response factor 6 OS=Arabidopsis thaliana GN=ARF6 PE=1 SV=2	gi|1029112890|ref|XP_016734940.1| PREDICTED: auxin response factor 6-like isoform X2 [Gossypium hirsutum]
TRINITY_DN31055_c0_g1	45.8225	31.9639	0.697559	-0.519613	0.35755	0.857915	27.6823	1.71529	0.0619633	-4.01244	3.96222e-07	0.000212782	1183	-	-	PF07859	virNOG07098	V	sp|Q9LT10|CXE18_ARATH Probable carboxylesterase 18 OS=Arabidopsis thaliana GN=CXE18 PE=1 SV=1	gi|568849170|ref|XP_006478337.1| PREDICTED: probable carboxylesterase 18 [Citrus sinensis]
TRINITY_DN5175_c0_g1	2201.88	1425.56	0.64743	-0.627205	0.0799971	0.407831	1234.56	444.645	0.360165	-1.47327	3.93422e-07	0.000212782	2706	-	-	PF07714	virNOG04923	T	sp|Q2MHE4|HT1_ARATH Serine/threonine-protein kinase HT1 OS=Arabidopsis thaliana GN=HT1 PE=1 SV=1	gi|823215281|ref|XP_012440397.1| PREDICTED: serine/threonine-protein kinase HT1-like [Gossypium raimondii] &gt;gi|763786056|gb|KJB53127.1| hypothetical protein B456_008G294700 [Gossypium raimondii]
TRINITY_DN10591_c0_g1	272.681	138.73	0.508763	-0.974933	0.0338716	0.238055	120.014	26.3173	0.219286	-2.18911	4.32822e-07	0.000227032	697	-	-	-	virNOG20460;virNOG26249	S	-	gi|590670370|ref|XP_007038037.1| Uncharacterized protein TCM_014682 [Theobroma cacao] &gt;gi|508775282|gb|EOY22538.1| Uncharacterized protein TCM_014682 [Theobroma cacao]
TRINITY_DN4051_c0_g1	11253.1	7520.73	0.668326	-0.581377	0.105412	0.478806	6502.93	833.285	0.12814	-2.96421	4.67236e-07	0.000239514	2931	GO:0004553;GO:0005618;GO:0042546;GO:0016762;GO:0071555;GO:0048046;GO:0010411	K08235	PF06955;PF00722	virNOG10972;virNOG16959	RG	sp|P93046|XTH31_ARATH Xyloglucan endotransglucosylase/hydrolase protein 31 OS=Arabidopsis thaliana GN=XTH31 PE=1 SV=2	gi|1029002436|ref|XP_016755964.1| PREDICTED: xyloglucan endotransglucosylase/hydrolase protein 31-like [Gossypium hirsutum]
TRINITY_DN11003_c0_g1	316.782	165.135	0.521289	-0.939844	0.014039	0.13145	143.346	39.9333	0.278581	-1.84383	4.90253e-07	0.000249049	2633	GO:0016740;GO:0016021	-	-	virNOG05277	S	-	gi|1028971563|ref|XP_016729240.1| PREDICTED: uncharacterized protein LOC107940314 [Gossypium hirsutum]
TRINITY_DN42493_c0_g1	42.2549	37.1731	0.879734	-0.18486	0.730256	1	32.1842	2.42577	0.0753715	-3.72984	4.98041e-07	0.000250746	915	GO:0009570;GO:0003735;GO:0006412;GO:0005840;GO:0009941	K02879	PF01196	virNOG16134	J	sp|O80363|RK17_TOBAC 50S ribosomal protein L17, chloroplastic OS=Nicotiana tabacum GN=RPL17 PE=2 SV=1	gi|823153875|ref|XP_012476787.1| PREDICTED: 50S ribosomal protein L17, chloroplastic [Gossypium raimondii] &gt;gi|1029063289|ref|XP_016691892.1| PREDICTED: 50S ribosomal protein L17, chloroplastic-like [Gossypium hirsutum] &gt;gi|763759372|gb|KJB26703.1| hypothetical protein B456_004G255400 [Gossypium raimondii]
TRINITY_DN2909_c0_g1	3840.35	2551.99	0.664521	-0.589614	0.123877	0.519933	2214.24	791.281	0.35736	-1.48455	5.28146e-07	0.000263549	3096	GO:0004820;GO:0005737;GO:0005524;GO:0006426	K01880	PF00587	virNOG03205	J	sp|O23627|SYGM1_ARATH Glycine--tRNA ligase, mitochondrial 1 OS=Arabidopsis thaliana GN=At1g29880 PE=1 SV=1	gi|590670804|ref|XP_007038160.1| Glycyl-tRNA synthetase / glycine--tRNA ligase [Theobroma cacao] &gt;gi|508775405|gb|EOY22661.1| Glycyl-tRNA synthetase / glycine--tRNA ligase [Theobroma cacao]
TRINITY_DN14751_c0_g1	462.081	318.268	0.688772	-0.537902	0.438912	0.926597	275.681	44.2961	0.160679	-2.63775	5.61355e-07	0.000277664	377	-	-	-	virNOG00164	R	sp|Q9FE06|EXOL2_ARATH Protein EXORDIUM-like 2 OS=Arabidopsis thaliana GN=EXL2 PE=2 SV=1	gi|590688322|ref|XP_007042914.1| EXORDIUM like 2 [Theobroma cacao] &gt;gi|508706849|gb|EOX98745.1| EXORDIUM like 2 [Theobroma cacao]
TRINITY_DN750_c0_g2	171.509	183.588	1.07043	0.0981865	0.684654	1	158.453	46.0355	0.290531	-1.78323	5.64881e-07	0.000278188	1592	-	-	-	-	-	-	-
TRINITY_DN3877_c0_g1	366.317	182.363	0.497829	-1.00628	0.0515221	0.31191	158.167	46.3118	0.292804	-1.77199	6.57394e-07	0.00031819	628	-	-	-	virNOG22989	S	-	gi|590601066|ref|XP_007019583.1| Mediator of RNA polymerase II transcription subunit 8 [Theobroma cacao] &gt;gi|508724911|gb|EOY16808.1| Mediator of RNA polymerase II transcription subunit 8 [Theobroma cacao]
TRINITY_DN7799_c1_g1	232.893	252.293	1.0833	0.115433	0.71863	1	219.648	24.13	0.109858	-3.18629	6.61815e-07	0.000318961	1682	GO:0008171;GO:0032259;GO:0046983	K13066	PF00891;PF08100	virNOG12973	R	sp|P46484|COMT1_EUCGU Caffeic acid 3-O-methyltransferase OS=Eucalyptus gunnii GN=OMT PE=2 SV=1	gi|590584218|ref|XP_007015117.1| Caffeic acid 3-O-methyltransferase 1 isoform 1 [Theobroma cacao] &gt;gi|508785480|gb|EOY32736.1| Caffeic acid 3-O-methyltransferase 1 isoform 1 [Theobroma cacao]
TRINITY_DN25526_c1_g1	63.1674	79.7459	1.26245	0.33623	0.43348	0.922209	69.15	14.4324	0.208711	-2.26042	7.83072e-07	0.000363423	3073	-	K00454	PF00305;PF01477	virNOG06110	E	sp|Q9LNR3|LOX3_ARATH Lipoxygenase 3, chloroplastic OS=Arabidopsis thaliana GN=LOX3 PE=2 SV=1	gi|1028994469|ref|XP_016751993.1| PREDICTED: linoleate 13S-lipoxygenase 3-1, chloroplastic-like [Gossypium hirsutum]
TRINITY_DN15217_c0_g1	67.8646	43.0926	0.634979	-0.655218	0.208848	0.685832	37.0801	4.52966	0.122159	-3.03317	8.14415e-07	0.000374884	756	GO:0045490;GO:0046872;GO:0030570	K01728	-	virNOG05110;COG3866	RG	sp|Q93WF1|PLY20_ARATH Probable pectate lyase 20 OS=Arabidopsis thaliana GN=At5g48900 PE=2 SV=1	gi|802716882|ref|XP_012085160.1| PREDICTED: probable pectate lyase 8 [Jatropha curcas] &gt;gi|643713752|gb|KDP26417.1| hypothetical protein JCGZ_17575 [Jatropha curcas]
TRINITY_DN12773_c0_g1	23.646	26.1989	1.10796	0.147912	0.776105	1	22.7746	1.06572	0.0467942	-4.41753	9.41962e-07	0.000422682	385	-	-	-	-	-	-	-
TRINITY_DN94_c0_g2	569.218	696.92	1.22435	0.292011	0.410121	0.908425	604.95	193.649	0.320107	-1.64337	9.84596e-07	0.000437161	854	GO:0003677;GO:0042803;GO:0010201;GO:0005737;GO:0046982;GO:0010197;GO:0006355;GO:0005634	-	PF07526	virNOG09152	K	sp|Q9SJ56|BLH1_ARATH BEL1-like homeodomain protein 1 OS=Arabidopsis thaliana GN=BLH1 PE=1 SV=1	gi|590632914|ref|XP_007027982.1| BEL1-like homeodomain protein 1 isoform 1 [Theobroma cacao] &gt;gi|590632917|ref|XP_007027983.1| BEL1-like homeodomain protein 1 isoform 1 [Theobroma cacao] &gt;gi|590632920|ref|XP_007027984.1| BEL1-like homeodomain protein 1 isoform 1 [Theobroma cacao] &gt;gi|508716587|gb|EOY08484.1| BEL1-like homeodomain protein 1 isoform 1 [Theobroma cacao] &gt;gi|508716588|gb|…
TRINITY_DN11526_c0_g1	181.912	116.601	0.640974	-0.641661	0.117766	0.509252	101.484	13.4171	0.132209	-2.91911	1.14654e-06	0.00049541	2586	GO:0016310;GO:0016301;GO:0009536	-	PF08373	virNOG08143	S	sp|Q8VZE7|RAP_ARATH RAP domain-containing protein, chloroplastic OS=Arabidopsis thaliana GN=RAP PE=1 SV=1	gi|1028943051|ref|XP_016714771.1| PREDICTED: uncharacterized protein LOC107928108 [Gossypium hirsutum]
TRINITY_DN6748_c0_g1	381.388	185.295	0.485845	-1.04143	0.0188472	0.161175	160.988	40.8063	0.253473	-1.98009	1.45788e-06	0.000613486	2452	GO:0042026;GO:0005524;GO:0005737	K04077	PF00118	virNOG08937	O	sp|P08927|RUBB_PEA RuBisCO large subunit-binding protein subunit beta, chloroplastic OS=Pisum sativum PE=1 SV=2	gi|823225571|ref|XP_012445589.1| PREDICTED: ruBisCO large subunit-binding protein subunit beta, chloroplastic-like [Gossypium raimondii] &gt;gi|763789813|gb|KJB56809.1| hypothetical protein B456_009G136600 [Gossypium raimondii] &gt;gi|763789814|gb|KJB56810.1| hypothetical protein B456_009G136600 [Gossypium raimondii]
TRINITY_DN8927_c0_g1	374.585	470.42	1.25584	0.328655	0.307896	0.814761	408.141	103.993	0.254796	-1.97258	1.47847e-06	0.000619837	1205	GO:0016021;GO:0009538;GO:0015979	K02694	PF02507	virNOG08484	G	sp|Q9SHE8|PSAF_ARATH Photosystem I reaction center subunit III, chloroplastic OS=Arabidopsis thaliana GN=PSAF PE=1 SV=1	gi|823226971|ref|XP_012446320.1| PREDICTED: photosystem I reaction center subunit III, chloroplastic-like [Gossypium raimondii] &gt;gi|1029049294|ref|XP_016688336.1| PREDICTED: photosystem I reaction center subunit III, chloroplastic-like [Gossypium hirsutum] &gt;gi|763790141|gb|KJB57137.1| hypothetical protein B456_009G149800 [Gossypium raimondii]
TRINITY_DN63454_c0_g1	18.2503	27.4606	1.50467	0.589443	0.226671	0.715534	23.7956	1.37091	0.0576116	-4.1175	1.52609e-06	0.000635077	1587	GO:0055114;GO:0035798;GO:0009941;GO:0010319;GO:0008270;GO:0048046;GO:0009570;GO:0035671;GO:0009579	K18980	PF08240	virNOG02722	Q	sp|Q9ZUC1|AOR_ARATH NADPH-dependent alkenal/one oxidoreductase, chloroplastic OS=Arabidopsis thaliana GN=AOR PE=1 SV=2	gi|823159125|ref|XP_012479392.1| PREDICTED: 2-methylene-furan-3-one reductase [Gossypium raimondii] &gt;gi|763763986|gb|KJB31240.1| hypothetical protein B456_005G182400 [Gossypium raimondii]
TRINITY_DN56_c0_g1	9574.74	15859.1	1.65635	0.728005	0.0277785	0.209206	13708.1	5312.97	0.38758	-1.36743	1.5866e-06	0.000657834	3272	GO:0004190;GO:0006508	-	PF14543;PF14541	virNOG08899	O	sp|Q8S9J6|ASPA_ARATH Aspartyl protease family protein At5g10770 OS=Arabidopsis thaliana GN=At5g10770 PE=2 SV=1	gi|823225290|ref|XP_012445443.1| PREDICTED: protein ASPARTIC PROTEASE IN GUARD CELL 2-like [Gossypium raimondii] &gt;gi|763788139|gb|KJB55135.1| hypothetical protein B456_009G064900 [Gossypium raimondii]
TRINITY_DN20289_c0_g1	449.553	154.674	0.344062	-1.53926	0.0304242	0.22189	134.064	39.2128	0.292494	-1.77352	1.63803e-06	0.000671745	1485	GO:0016021	-	-	virNOG17150	S	-	gi|1029126736|ref|XP_016741738.1| PREDICTED: uncharacterized protein LOC107951261 [Gossypium hirsutum]
TRINITY_DN2325_c0_g1	463.21	797.483	1.72165	0.783789	0.0274449	0.207329	690.606	255.424	0.369855	-1.43497	1.71725e-06	0.000694139	1773	GO:0016168;GO:0009522;GO:0016021;GO:0009765;GO:0018298;GO:0009535;GO:0046872	K08915	PF00504	virNOG02762	G	sp|Q07473|CB4A_ARATH Chlorophyll a-b binding protein CP29.1, chloroplastic OS=Arabidopsis thaliana GN=LHCB4.1 PE=1 SV=1	gi|590628478|ref|XP_007026729.1| Light-harvesting complex II protein Lhcb4 [Theobroma cacao] &gt;gi|508715334|gb|EOY07231.1| Light-harvesting complex II protein Lhcb4 [Theobroma cacao]
TRINITY_DN25724_c0_g1	20.5643	25.2085	1.22584	0.29377	0.498747	0.95499	21.9216	1.01024	0.0460841	-4.43959	1.74222e-06	0.000701716	406	GO:0005524;GO:0006468;GO:0016021;GO:0005886;GO:0004672	-	-	virNOG04160	T	sp|O48788|Y2267_ARATH Probable inactive receptor kinase At2g26730 OS=Arabidopsis thaliana GN=At2g26730 PE=1 SV=1	gi|728838929|gb|KHG18372.1| hypothetical protein F383_03411 [Gossypium arboreum]
TRINITY_DN25574_c0_g1	306.422	325.694	1.06289	0.0879984	0.737103	1	282.929	83.863	0.29641	-1.75433	1.82948e-06	0.000734239	2224	GO:0005509;GO:0016310;GO:0016301;GO:0008728;GO:0009507;GO:0015969	-	PF13328	virNOG07981	T	sp|Q84R11|CRSH_ARATH Probable GTP diphosphokinase CRSH, chloroplastic OS=Arabidopsis thaliana GN=CRSH PE=2 SV=1	gi|1029026785|ref|XP_016677237.1| PREDICTED: probable GTP diphosphokinase CRSH, chloroplastic [Gossypium hirsutum]
TRINITY_DN1640_c0_g1	685.979	136.299	0.198692	-2.33139	0.0180361	0.156688	118.139	33.8118	0.286203	-1.80489	2.08976e-06	0.000824038	2240	-	-	PF13837	virNOG03642	K	sp|Q8H181|GTL2_ARATH Trihelix transcription factor GTL2 OS=Arabidopsis thaliana GN=At5g28300 PE=2 SV=1	gi|1029056149|ref|XP_016668746.1| PREDICTED: trihelix transcription factor GTL2-like isoform X2 [Gossypium hirsutum]
TRINITY_DN22136_c0_g1	540.153	320.749	0.593811	-0.751923	0.142365	0.560448	277.972	96.5274	0.347256	-1.52593	2.14831e-06	0.000841243	1182	-	-	-	-	-	-	-
TRINITY_DN19345_c1_g1	174.053	389.716	2.23906	1.16289	0.0153759	0.140125	339.026	41.4156	0.12216	-3.03315	2.31473e-06	0.000897066	1192	GO:0009654;GO:0015979;GO:0005509;GO:0019898	K02717	PF01789	virNOG10974	R	sp|Q7DM39|PSBP1_TOBAC Oxygen-evolving enhancer protein 2-1, chloroplastic OS=Nicotiana tabacum GN=PSBP1 PE=3 SV=2	gi|823254973|ref|XP_012460137.1| PREDICTED: oxygen-evolving enhancer protein 2, chloroplastic [Gossypium raimondii] &gt;gi|763808484|gb|KJB75386.1| hypothetical protein B456_012G039400 [Gossypium raimondii] &gt;gi|763808485|gb|KJB75387.1| hypothetical protein B456_012G039400 [Gossypium raimondii]
TRINITY_DN167_c0_g2	210.332	121.219	0.576325	-0.795046	0.0450063	0.285584	105.095	29.1587	0.27745	-1.8497	2.57872e-06	0.000985823	1818	GO:0016788;GO:0008152	K01114	PF04185	virNOG00986	I	sp|O81020|NPC2_ARATH Non-specific phospholipase C2 OS=Arabidopsis thaliana GN=NPC2 PE=2 SV=1	gi|823124030|ref|XP_012478160.1| PREDICTED: non-specific phospholipase C2 [Gossypium raimondii] &gt;gi|763741805|gb|KJB09304.1| hypothetical protein B456_001G133800 [Gossypium raimondii]
TRINITY_DN17794_c0_g1	809.405	1622.18	2.00416	1.003	0.0232332	0.185404	1404.66	419.6	0.29872	-1.74314	2.69906e-06	0.00101803	2329	GO:0016021;GO:0008643	K15382	PF03083	virNOG33814;virNOG04902;virNOG22252	R	sp|Q84WN3|SWT17_ARATH Bidirectional sugar transporter SWEET17 OS=Arabidopsis thaliana GN=SWEET17 PE=1 SV=2	gi|1029023294|ref|XP_016675497.1| PREDICTED: bidirectional sugar transporter SWEET17-like [Gossypium hirsutum]
TRINITY_DN8927_c1_g1	14.7841	22.4438	1.5181	0.602265	0.289281	0.793433	19.4059	0.688367	0.035472	-4.81718	2.80069e-06	0.00104241	521	GO:0016021;GO:0009538;GO:0015979	K02694	-	virNOG08484	G	sp|Q9SHE8|PSAF_ARATH Photosystem I reaction center subunit III, chloroplastic OS=Arabidopsis thaliana GN=PSAF PE=1 SV=1	gi|823226971|ref|XP_012446320.1| PREDICTED: photosystem I reaction center subunit III, chloroplastic-like [Gossypium raimondii] &gt;gi|1029049294|ref|XP_016688336.1| PREDICTED: photosystem I reaction center subunit III, chloroplastic-like [Gossypium hirsutum] &gt;gi|763790141|gb|KJB57137.1| hypothetical protein B456_009G149800 [Gossypium raimondii]
TRINITY_DN3528_c0_g2	552.042	62.3195	0.112889	-3.14702	0.00475909	0.0596177	54.0919	10.7296	0.198359	-2.33382	2.84257e-06	0.00105452	2332	GO:0016614;GO:0010430;GO:0050660;GO:0009553;GO:0007267	K15403	PF05199;PF00732	virNOG02449	R	sp|Q9S746|HTH_ARATH Protein HOTHEAD OS=Arabidopsis thaliana GN=HTH PE=1 SV=1	gi|590620357|ref|XP_007024513.1| Glucose-methanol-choline (GMC) oxidoreductase family protein [Theobroma cacao] &gt;gi|508779879|gb|EOY27135.1| Glucose-methanol-choline (GMC) oxidoreductase family protein [Theobroma cacao]
TRINITY_DN16702_c0_g1	96.9104	95.4003	0.984418	-0.0226568	0.858584	1	82.7531	20.9888	0.253631	-1.9792	2.87559e-06	0.00106327	4530	GO:0006259;GO:0044424	K10866	PF04423;PF13476	virNOG07244	L	sp|Q9SL02|RAD50_ARATH DNA repair protein RAD50 OS=Arabidopsis thaliana GN=RAD50 PE=1 SV=2	gi|1028957877|ref|XP_016722396.1| PREDICTED: DNA repair protein RAD50-like isoform X1 [Gossypium hirsutum] &gt;gi|1028957879|ref|XP_016722397.1| PREDICTED: DNA repair protein RAD50-like isoform X1 [Gossypium hirsutum]
TRINITY_DN2804_c0_g1	901.269	1053.03	1.16838	0.224511	0.516238	0.955581	908.631	353.962	0.389555	-1.3601	2.92048e-06	0.00106977	2577	GO:0016021	-	-	virNOG08923	S	sp|P16273|PRPX_HORVU Pathogen-related protein OS=Hordeum vulgare PE=2 SV=2	gi|823263654|ref|XP_012464588.1| PREDICTED: uncharacterized protein C57A10.07-like [Gossypium raimondii] &gt;gi|763813735|gb|KJB80587.1| hypothetical protein B456_013G105300 [Gossypium raimondii]
TRINITY_DN489_c0_g1	6233.15	6927.36	1.11137	0.152345	0.644795	1	5980.16	2429.41	0.406246	-1.29958	3.09237e-06	0.00111777	2788	GO:0005215;GO:0006810;GO:0016021	-	PF00854	virNOG09880;NOG114130	UP	sp|Q9LV10|PTR53_ARATH Protein NRT1/ PTR FAMILY 2.11 OS=Arabidopsis thaliana GN=NPF2.11 PE=1 SV=1	gi|1028970456|ref|XP_016728723.1| PREDICTED: protein NRT1/ PTR FAMILY 2.11-like [Gossypium hirsutum]
TRINITY_DN59606_c0_g1	547.609	444.382	0.811494	-0.301347	0.641398	1	385.855	140.504	0.364136	-1.45745	3.15299e-06	0.00113604	672	GO:0008270;GO:0005622	-	PF00643	virNOG04397	S	sp|Q9SID1|BBX25_ARATH B-box zinc finger protein 25 OS=Arabidopsis thaliana GN=BBX25 PE=1 SV=2	gi|823178167|ref|XP_012487043.1| PREDICTED: B-box zinc finger protein 24-like [Gossypium raimondii] &gt;gi|1028986485|ref|XP_016748117.1| PREDICTED: B-box zinc finger protein 24-like [Gossypium hirsutum] &gt;gi|1029013281|ref|XP_016670516.1| PREDICTED: B-box zinc finger protein 24-like [Gossypium hirsutum] &gt;gi|728835768|gb|KHG15211.1| Salt tolerance -like protein [Gossypium arboreum] &gt;gi|76…
TRINITY_DN12477_c0_g2	98.6436	67.7818	0.687139	-0.541327	0.229542	0.719563	58.8456	10.4745	0.177999	-2.49006	3.4218e-06	0.00120971	1647	GO:0008080	-	PF00583	virNOG12580	R	-	gi|728817098|gb|KHG02350.1| putative N-acetyltransferase [Gossypium arboreum]
TRINITY_DN10593_c0_g1	221.392	173.452	0.783461	-0.352067	0.31394	0.82233	150.643	47.1516	0.313003	-1.67575	3.519e-06	0.00123167	2439	GO:0004049;GO:0000162;GO:0009507	K01657	PF04715;PF00425	virNOG05880	E	sp|P32069|TRPX_ARATH Anthranilate synthase alpha subunit 2, chloroplastic OS=Arabidopsis thaliana GN=ASA2 PE=2 SV=1	gi|728833594|gb|KHG13037.1| Anthranilate synthase component I-2, chloroplastic -like protein [Gossypium arboreum]
TRINITY_DN2629_c0_g1	205.278	228.082	1.11109	0.151974	0.618311	1	197.955	66.4262	0.335562	-1.57535	3.52759e-06	0.00123167	2378	GO:0016021	-	-	virNOG05425	S	-	gi|1029092168|ref|XP_016706104.1| PREDICTED: uncharacterized protein LOC107920769 [Gossypium hirsutum]
TRINITY_DN19817_c0_g1	1044.53	840.31	0.804488	-0.313858	0.392409	0.893372	725.692	281.989	0.388579	-1.36372	3.56813e-06	0.00123435	667	GO:0008515;GO:0005887;GO:0015770	K15378	-	NOG02210;virNOG03948	G	sp|Q03411|SUT_SPIOL Sucrose transport protein OS=Spinacia oleracea PE=2 SV=1	gi|728811917|gb|KHG00539.1| Sucrose transport SUC2 -like protein [Gossypium arboreum]
TRINITY_DN7789_c0_g1	370.095	505.821	1.36673	0.450729	0.272075	0.767871	440.48	50.2817	0.114152	-3.13097	3.65102e-06	0.00124772	1091	GO:0016168;GO:0009765;GO:0009522;GO:0016021;GO:0009535;GO:0046872;GO:0018298	K08916	PF00504	virNOG07792	R	sp|Q9XF89|CB5_ARATH Chlorophyll a-b binding protein CP26, chloroplastic OS=Arabidopsis thaliana GN=LHCB5 PE=1 SV=1	gi|823226989|ref|XP_012446331.1| PREDICTED: chlorophyll a-b binding protein CP26, chloroplastic [Gossypium raimondii] &gt;gi|1028992551|ref|XP_016751118.1| PREDICTED: chlorophyll a-b binding protein CP26, chloroplastic [Gossypium hirsutum] &gt;gi|728840459|gb|KHG19902.1| Chlorophyll a-b binding CP26, chloroplastic -like protein [Gossypium arboreum] &gt;gi|763792508|gb|KJB59504.1| hypothetical pro…
TRINITY_DN29641_c0_g1	140.528	88.928	0.632813	-0.660149	0.210759	0.689181	76.9387	19.3836	0.251936	-1.98887	3.68926e-06	0.00125054	641	-	K14515	PF00646	virNOG01826	R	sp|Q708Y0|EBF2_ARATH EIN3-binding F-box protein 2 OS=Arabidopsis thaliana GN=EBF2 PE=1 SV=1	gi|823154524|ref|XP_012477139.1| PREDICTED: EIN3-binding F-box protein 1-like isoform X1 [Gossypium raimondii] &gt;gi|763759753|gb|KJB27084.1| hypothetical protein B456_004G276800 [Gossypium raimondii]
TRINITY_DN10055_c0_g1	87.8953	89.1722	1.01453	0.0208093	0.841468	1	77.578	12.1897	0.157129	-2.66998	3.71916e-06	0.00125479	1287	GO:0009987	-	PF02234	virNOG21664	T	sp|Q9FKB5|KRP3_ARATH Cyclin-dependent kinase inhibitor 3 OS=Arabidopsis thaliana GN=KRP3 PE=1 SV=1	gi|590713974|ref|XP_007049786.1| Kip-related cyclin-dependent kinase inhibitor 3, putative [Theobroma cacao] &gt;gi|508702047|gb|EOX93943.1| Kip-related cyclin-dependent kinase inhibitor 3, putative [Theobroma cacao]
TRINITY_DN16546_c0_g1	102.157	96.3522	0.943173	-0.0844056	0.93714	1	83.6755	11.9067	0.142296	-2.81303	3.75007e-06	0.00125869	1502	GO:0005886	-	PF00400	virNOG04037	R	sp|O48716|JGB_ARATH Protein JINGUBANG OS=Arabidopsis thaliana GN=JGB PE=1 SV=1	gi|1029065200|ref|XP_016692869.1| PREDICTED: uncharacterized WD repeat-containing protein alr3466-like [Gossypium hirsutum]
TRINITY_DN19175_c0_g1	288.509	200.23	0.694018	-0.526955	0.17301	0.624556	173.948	51.0182	0.293295	-1.76958	3.88309e-06	0.0012918	2700	GO:0016021	-	PF12819	virNOG05922	R	sp|Q9LIG2|RLK6_ARATH Receptor-like protein kinase At3g21340 OS=Arabidopsis thaliana GN=At3g21340 PE=1 SV=1	gi|728823203|gb|KHG05189.1| hypothetical protein F383_31575 [Gossypium arboreum]
TRINITY_DN4511_c0_g2	465.652	288.027	0.618546	-0.693047	0.0890738	0.431687	249.189	77.6464	0.311596	-1.68225	3.88275e-06	0.0012918	1267	GO:0009507;GO:0005886;GO:0004672;GO:0005524;GO:0006468;GO:0016021	-	PF00069	virNOG14004	T	sp|Q9LSI9|BIR2_ARATH Inactive LRR receptor-like serine/threonine-protein kinase BIR2 OS=Arabidopsis thaliana GN=BIR2 PE=1 SV=1	gi|1028990133|ref|XP_016749910.1| PREDICTED: inactive LRR receptor-like serine/threonine-protein kinase BIR2 [Gossypium hirsutum]
TRINITY_DN2573_c0_g1	1337.48	1127.42	0.84294	-0.246498	0.514001	0.955581	978.681	358.757	0.366572	-1.44783	3.93119e-06	0.00130395	2142	-	-	-	virNOG09130	S	-	gi|823196467|ref|XP_012492941.1| PREDICTED: uncharacterized protein LOC105804749 isoform X1 [Gossypium raimondii] &gt;gi|763777941|gb|KJB45064.1| hypothetical protein B456_007G287900 [Gossypium raimondii]
TRINITY_DN44289_c0_g1	330.386	149.284	0.451847	-1.14609	0.00446403	0.0568233	129.325	39.6514	0.306604	-1.70555	4.02907e-06	0.00132088	1006	-	-	-	virNOG22470	O	sp|Q0WPX7|BAG2_ARATH BAG family molecular chaperone regulator 2 OS=Arabidopsis thaliana GN=BAG2 PE=1 SV=1	gi|728844933|gb|KHG24376.1| BAG family molecular chaperone regulator 2 [Gossypium arboreum]
TRINITY_DN55720_c0_g1	119.819	76.5071	0.638522	-0.647193	0.13722	0.550714	66.3953	15.5544	0.234269	-2.09376	4.05683e-06	0.00132613	1464	-	-	PF03634	virNOG12284	K	sp|Q93Z00|TCP14_ARATH Transcription factor TCP14 OS=Arabidopsis thaliana GN=TCP14 PE=1 SV=1	gi|1029115840|ref|XP_016736368.1| PREDICTED: transcription factor TCP14-like [Gossypium hirsutum]
TRINITY_DN2812_c0_g2	21.4437	23.7803	1.10896	0.149212	0.802614	1	20.5526	1.03235	0.0502297	-4.31532	4.12225e-06	0.00132773	560	-	K10418	-	virNOG21404	Z	sp|Q9UR05|DYL1_SCHPO Dynein light chain 1, cytoplasmic OS=Schizosaccharomyces pombe (strain 972 / ATCC 24843) GN=dlc2 PE=3 SV=1	gi|1028965372|ref|XP_016726186.1| PREDICTED: probable dynein light chain [Gossypium hirsutum]
TRINITY_DN48607_c0_g1	80.0312	37.6598	0.470565	-1.08754	0.0156529	0.141847	32.5349	4.05261	0.124562	-3.00507	4.31027e-06	0.00136955	1133	-	-	-	virNOG35664;virNOG24969;virNOG11337	S	-	gi|590696006|ref|XP_007045049.1| Uncharacterized protein isoform 1 [Theobroma cacao] &gt;gi|590696009|ref|XP_007045050.1| Uncharacterized protein isoform 1 [Theobroma cacao] &gt;gi|508708984|gb|EOY00881.1| Uncharacterized protein isoform 1 [Theobroma cacao] &gt;gi|508708985|gb|EOY00882.1| Uncharacterized protein isoform 1 [Theobroma cacao]
TRINITY_DN7153_c0_g1	262.277	298.546	1.13829	0.186864	0.68947	1	257.83	90.7372	0.351927	-1.50665	4.29757e-06	0.00136955	1439	-	-	-	virNOG22386	S	-	gi|763738975|gb|KJB06474.1| hypothetical protein B456_001G175800 [Gossypium raimondii]
TRINITY_DN10400_c0_g1	213.851	100.061	0.467898	-1.09574	0.00745321	0.0835322	86.8356	23.3804	0.269249	-1.89299	4.65321e-06	0.00145769	1007	GO:0019177;GO:0008413;GO:0005829;GO:0006974	K03574	-	virNOG19900;COG1051	FL	sp|M4I1C6|NUDT1_ROSHC Geranyl diphosphate phosphohydrolase OS=Rosa hybrid cultivar GN=NUDIX1 PE=1 SV=1	gi|590701241|ref|XP_007046348.1| Nudix hydrolase 1 [Theobroma cacao] &gt;gi|508710283|gb|EOY02180.1| Nudix hydrolase 1 [Theobroma cacao]
TRINITY_DN7607_c0_g1	368.272	885.902	2.40557	1.26638	0.012306	0.11959	769.867	89.525	0.116286	-3.10425	4.68925e-06	0.00146087	1126	GO:0009535;GO:0046872;GO:0018298;GO:0016168;GO:0009765;GO:0016021;GO:0009522	K08907	PF00504	virNOG05824	R	sp|Q01667|CAB6_ARATH Chlorophyll a-b binding protein 6, chloroplastic OS=Arabidopsis thaliana GN=LHCA1 PE=1 SV=1	gi|1029074660|ref|XP_016697560.1| PREDICTED: chlorophyll a-b binding protein 6, chloroplastic [Gossypium hirsutum] &gt;gi|1029087215|ref|XP_016703733.1| PREDICTED: chlorophyll a-b binding protein 6, chloroplastic [Gossypium hirsutum] &gt;gi|728846460|gb|KHG25903.1| Chlorophyll a-b binding 6A, chloroplastic [Gossypium arboreum]
TRINITY_DN6973_c0_g1	365.869	288.209	0.78774	-0.344208	0.612448	1	251.075	27.6487	0.110121	-3.18283	4.99727e-06	0.00153562	2907	GO:0016021;GO:0016491;GO:0055114	-	PF08030;PF01794;PF08022	virNOG00376	PQ	sp|Q3KTM0|FRO7_ARATH Ferric reduction oxidase 7, chloroplastic OS=Arabidopsis thaliana GN=FRO7 PE=2 SV=1	gi|823243559|ref|XP_012454432.1| PREDICTED: ferric reduction oxidase 7, chloroplastic-like [Gossypium raimondii] &gt;gi|763806711|gb|KJB73649.1| hypothetical protein B456_011G242100 [Gossypium raimondii]
TRINITY_DN11818_c1_g1	43.2877	21.0959	0.487341	-1.037	0.0482975	0.299042	18.3843	0	0	#NAME?	5.06598e-06	0.00154686	483	-	-	-	-	-	-	-
TRINITY_DN25304_c0_g1	70.299	58.2735	0.828937	-0.270666	0.547919	0.976978	50.4022	10.0087	0.198576	-2.33224	5.18402e-06	0.00157159	1879	-	-	PF12697	virNOG05842	R	sp|O05235|YUGF_BACSU Uncharacterized hydrolase YugF OS=Bacillus subtilis (strain 168) GN=yugF PE=3 SV=1	gi|823259460|ref|XP_012462440.1| PREDICTED: uncharacterized protein LOC105782314 [Gossypium raimondii] &gt;gi|763811754|gb|KJB78606.1| hypothetical protein B456_013G010000 [Gossypium raimondii] &gt;gi|763811758|gb|KJB78610.1| hypothetical protein B456_013G010000 [Gossypium raimondii]
TRINITY_DN327_c0_g1	1230.43	850.22	0.690995	-0.533252	0.173275	0.624914	738.809	227.694	0.308191	-1.6981	5.47005e-06	0.00164504	2274	GO:0008289;GO:0043565;GO:0005634;GO:0006355	K09338	PF01852	virNOG01745	K	sp|Q0WV12|ANL2_ARATH Homeobox-leucine zipper protein ANTHOCYANINLESS 2 OS=Arabidopsis thaliana GN=ANL2 PE=2 SV=1	gi|728836842|gb|KHG16285.1| Homeobox-leucine zipper ANTHOCYANINLESS 2 -like protein [Gossypium arboreum]
TRINITY_DN10887_c0_g1	6188.63	4750.37	0.767596	-0.381581	0.341163	0.852781	4122.64	1550.86	0.376181	-1.4105	5.65496e-06	0.00169613	2094	GO:0016831;GO:0019752;GO:0030170	K01590	PF00282	virNOG06227	E	sp|Q9MA74|SDC1_ARATH Serine decarboxylase OS=Arabidopsis thaliana GN=SDC PE=1 SV=1	gi|823136601|ref|XP_012468065.1| PREDICTED: serine decarboxylase-like [Gossypium raimondii] &gt;gi|763749029|gb|KJB16468.1| hypothetical protein B456_002G231300 [Gossypium raimondii]
TRINITY_DN5505_c0_g2	89.4037	88.3665	0.988399	-0.0168349	0.975677	1	76.9345	8.50364	0.110531	-3.17748	6.0927e-06	0.00179872	374	-	-	-	-	-	-	-
TRINITY_DN93003_c0_g1	347.659	167.787	0.482619	-1.05104	0.00989731	0.102368	145.333	47.3433	0.325757	-1.61813	6.31428e-06	0.00185442	925	GO:0003824	K11517	-	virNOG05997	C	sp|Q9LJH5|GLO4_ARATH Peroxisomal (S)-2-hydroxy-acid oxidase GLO4 OS=Arabidopsis thaliana GN=GLO4 PE=2 SV=1	gi|728838205|gb|KHG17648.1| Peroxisomal (S)-2-hydroxy-acid oxidase GLO4 -like protein [Gossypium arboreum]
TRINITY_DN9240_c0_g1	82.4988	78.7026	0.953985	-0.0679622	0.853736	1	68.5321	8.99259	0.131217	-2.92997	6.48309e-06	0.00189906	1939	GO:0008289;GO:0006355;GO:0005634;GO:0043565	K09338	PF00046;PF01852	virNOG01745	K	sp|Q93V99|PDF2_ARATH Homeobox-leucine zipper protein PROTODERMAL FACTOR 2 OS=Arabidopsis thaliana GN=PDF2 PE=2 SV=1	gi|590625862|ref|XP_007026002.1| Protodermal factor 2 isoform 1 [Theobroma cacao] &gt;gi|590625865|ref|XP_007026003.1| Protodermal factor 2 isoform 1 [Theobroma cacao] &gt;gi|590625868|ref|XP_007026004.1| Protodermal factor 2 isoform 1 [Theobroma cacao] &gt;gi|508781368|gb|EOY28624.1| Protodermal factor 2 isoform 1 [Theobroma cacao] &gt;gi|508781369|gb|EOY28625.1| Protodermal factor 2 isoform 1 […
TRINITY_DN3124_c0_g2	143.213	193.135	1.34859	0.431455	0.216845	0.697662	167.935	38.7172	0.230548	-2.11686	6.8918e-06	0.00200834	1645	GO:0006352;GO:0006355;GO:0003677;GO:0003700;GO:0001053;GO:0080005;GO:0009507;GO:0071461	K03086	PF04542;PF04539;PF04545	virNOG09112	K	sp|O24629|SIGA_ARATH RNA polymerase sigma factor sigA OS=Arabidopsis thaliana GN=SIGA PE=1 SV=1	gi|823194416|ref|XP_012492333.1| PREDICTED: RNA polymerase sigma factor sigA-like isoform X2 [Gossypium raimondii] &gt;gi|763777227|gb|KJB44350.1| hypothetical protein B456_007G247500 [Gossypium raimondii]
TRINITY_DN195_c1_g1	140.986	44.9134	0.318567	-1.65033	0.0222098	0.180104	39.0481	6.26707	0.160496	-2.63939	7.01209e-06	0.00203289	436	-	-	-	-	-	-	-
TRINITY_DN8413_c0_g1	1528.11	2400.34	1.57078	0.651485	0.0638415	0.354664	2081.62	824.233	0.395956	-1.33659	7.00725e-06	0.00203289	5399	GO:0005524;GO:0055085;GO:0016021;GO:0042626	-	PF00664;PF00005	virNOG11242	Q	sp|Q42093|AB2C_ARATH ABC transporter C family member 2 OS=Arabidopsis thaliana GN=ABCC2 PE=1 SV=2	gi|823204670|ref|XP_012436550.1| PREDICTED: ABC transporter C family member 2-like [Gossypium raimondii] &gt;gi|763780863|gb|KJB47934.1| hypothetical protein B456_008G047500 [Gossypium raimondii]
TRINITY_DN11572_c0_g1	115.208	51.2011	0.444424	-1.16999	0.00882066	0.094155	44.653	2.48668	0.055689	-4.16646	7.31899e-06	0.00209494	1334	GO:0010275;GO:0009570;GO:0004519;GO:0009535;GO:0090305	-	PF08847	virNOG03370	S	sp|O82258|CRR6_ARATH Protein CHLORORESPIRATORY REDUCTION 6, chloroplastic OS=Arabidopsis thaliana GN=CRR6 PE=2 SV=1	gi|728841903|gb|KHG21346.1| Endonuclease V [Gossypium arboreum]
TRINITY_DN2508_c0_g1	5962.09	3680.67	0.617345	-0.695852	0.048511	0.299936	3167.39	610.099	0.192619	-2.37618	7.48051e-06	0.00213016	3254	GO:0030570;GO:0045490;GO:0046872	K01728	PF00544	COG3866;virNOG27525;virNOG05110	GR	sp|Q93WF1|PLY20_ARATH Probable pectate lyase 20 OS=Arabidopsis thaliana GN=At5g48900 PE=2 SV=1	gi|823189328|ref|XP_012490797.1| PREDICTED: probable pectate lyase 8 [Gossypium raimondii] &gt;gi|763775305|gb|KJB42428.1| hypothetical protein B456_007G152500 [Gossypium raimondii]
TRINITY_DN34967_c0_g1	50.4724	106.731	2.11464	1.08042	0.017716	0.154674	92.4699	26.2611	0.283996	-1.81606	7.4987e-06	0.00213016	715	GO:0016747;GO:0009058	K00660	-	virNOG10548	H	sp|P24826|CHS1_SOYBN Chalcone synthase 1 OS=Glycine max GN=CHS1 PE=3 SV=1	gi|1012034522|ref|XP_015952822.1| PREDICTED: chalcone synthase [Arachis duranensis]
TRINITY_DN13024_c0_g1	167.063	146.357	0.876055	-0.190907	0.567716	0.984118	126.391	40.1878	0.317963	-1.65307	7.57298e-06	0.00214586	2140	-	-	PF16041;PF13920	virNOG16308	O	sp|A1L3F4|MEX3B_XENLA RNA-binding protein MEX3B OS=Xenopus laevis GN=mex3b PE=2 SV=1	gi|1029066779|ref|XP_016693606.1| PREDICTED: uncharacterized protein LOC107910307 isoform X1 [Gossypium hirsutum]
TRINITY_DN87537_c0_g1	7.13055	17.0763	2.3948	1.25991	0.10558	0.479159	14.8889	0	0	#NAME?	8.02972e-06	0.00223044	768	GO:0010207	K08902	-	virNOG19480	H	sp|Q9LR64|PB27A_ARATH Photosystem II repair protein PSB27-H1, chloroplastic OS=Arabidopsis thaliana GN=PSB27-1 PE=1 SV=1	gi|1028953481|ref|XP_016720160.1| PREDICTED: photosystem II repair protein PSB27-H1, chloroplastic-like [Gossypium hirsutum]
TRINITY_DN23102_c0_g1	33.4314	30.9118	0.924634	-0.113046	0.93578	1	26.7735	2.68673	0.10035	-3.31688	8.06159e-06	0.00223379	1050	GO:0009535;GO:0009941;GO:0009735;GO:0031977;GO:0009570	-	-	virNOG02949	S	sp|O22773|TL16_ARATH Thylakoid lumenal 16.5 kDa protein, chloroplastic OS=Arabidopsis thaliana GN=At4g02530 PE=1 SV=3	gi|1028954671|ref|XP_016720775.1| PREDICTED: thylakoid lumenal 16.5 kDa protein, chloroplastic-like [Gossypium hirsutum]
TRINITY_DN46199_c0_g1	130.486	57.3639	0.439616	-1.18568	0.00607665	0.0717002	49.7999	10.2471	0.205765	-2.28093	8.40239e-06	0.00230557	3216	-	-	PF05097	virNOG14241	S	-	gi|823245635|ref|XP_012455486.1| PREDICTED: uncharacterized protein LOC105777005 [Gossypium raimondii] &gt;gi|763802789|gb|KJB69727.1| hypothetical protein B456_011G039100 [Gossypium raimondii] &gt;gi|763802790|gb|KJB69728.1| hypothetical protein B456_011G039100 [Gossypium raimondii]
TRINITY_DN36854_c1_g1	70.4704	54.1944	0.769037	-0.378875	0.425319	0.919824	46.949	5.19552	0.110663	-3.17575	9.09669e-06	0.00244842	2450	GO:0003676;GO:0006508;GO:0004252	-	PF00082	virNOG00771	O	sp|Q9MAP7|SBT35_ARATH Subtilisin-like protease SBT3.5 OS=Arabidopsis thaliana GN=SBT3.5 PE=1 SV=1	gi|1029127073|ref|XP_016741908.1| PREDICTED: subtilisin-like protease SBT3.6 isoform X1 [Gossypium hirsutum]
TRINITY_DN40143_c1_g1	34.909	46.0005	1.31773	0.398051	0.424726	0.919567	39.9152	6.90578	0.173011	-2.53106	9.19904e-06	0.00247007	1420	GO:0015935;GO:0003723;GO:0003735;GO:0006412	K02988	PF03719;PF00333	virNOG05470	J	sp|P93014|RR5_ARATH 30S ribosomal protein S5, chloroplastic OS=Arabidopsis thaliana GN=rps5 PE=2 SV=1	gi|1029048701|ref|XP_016688037.1| PREDICTED: 30S ribosomal protein S5, chloroplastic-like [Gossypium hirsutum]
TRINITY_DN70458_c0_g1	790.015	989.182	1.25211	0.324357	0.422379	0.917605	857.269	345.841	0.403422	-1.30964	9.61495e-06	0.00255829	961	-	K00432	PF00255	virNOG07548	O	sp|O48646|GPX6_ARATH Probable phospholipid hydroperoxide glutathione peroxidase 6, mitochondrial OS=Arabidopsis thaliana GN=GPX6 PE=2 SV=2	gi|823213819|ref|XP_012439653.1| PREDICTED: probable phospholipid hydroperoxide glutathione peroxidase [Gossypium raimondii] &gt;gi|728839730|gb|KHG19173.1| putative phospholipid hydroperoxide glutathione peroxidase 6, mitochondrial -like protein [Gossypium arboreum] &gt;gi|763785019|gb|KJB52090.1| hypothetical protein B456_008G246400 [Gossypium raimondii]
TRINITY_DN6659_c0_g1	324.523	283.351	0.873133	-0.195727	0.731399	1	245.508	90.8011	0.36985	-1.43499	9.65495e-06	0.00256199	3063	GO:0005524;GO:0004674;GO:0006468;GO:0016021	-	PF12819;PF07714	KOG1187;virNOG04162;COG0515	T	sp|O22187|Y2232_ARATH Probable receptor-like protein kinase At2g23200 OS=Arabidopsis thaliana GN=At2g23200 PE=3 SV=1	gi|823206366|ref|XP_012437077.1| PREDICTED: probable receptor-like protein kinase At2g23200 [Gossypium raimondii] &gt;gi|763781563|gb|KJB48634.1| hypothetical protein B456_008G078900 [Gossypium raimondii]
TRINITY_DN9755_c0_g1	92.2138	56.085	0.608206	-0.717368	0.122765	0.518724	48.8335	6.22244	0.127421	-2.97232	9.82091e-06	0.00258838	663	GO:0046872;GO:0016787;GO:0003676	K16911	PF00270	virNOG10182	A	sp|Q8L7S8|RH3_ARATH DEAD-box ATP-dependent RNA helicase 3, chloroplastic OS=Arabidopsis thaliana GN=RH3 PE=1 SV=2	gi|590645253|ref|XP_007031306.1| DEAD box RNA helicase isoform 1 [Theobroma cacao] &gt;gi|508719911|gb|EOY11808.1| DEAD box RNA helicase isoform 1 [Theobroma cacao]
TRINITY_DN34090_c0_g1	25.0371	37.3841	1.49315	0.578361	0.281576	0.782342	32.5879	1.39885	0.0429253	-4.54203	9.92348e-06	0.00260406	1196	-	-	-	virNOG05355	R	-	gi|823265367|ref|XP_012465422.1| PREDICTED: uncharacterized protein LOC105784170 isoform X1 [Gossypium raimondii] &gt;gi|763812509|gb|KJB79361.1| hypothetical protein B456_013G045700 [Gossypium raimondii]
TRINITY_DN124602_c0_g1	34.9576	39.5413	1.13112	0.177751	0.672407	1	34.1705	5.14587	0.150594	-2.73127	9.95204e-06	0.00260406	764	-	-	-	-	-	-	-
TRINITY_DN7532_c0_g1	141.998	129.059	0.908881	-0.137837	0.823784	1	112.139	34.0382	0.303536	-1.72006	9.95063e-06	0.00260406	1585	GO:0009507;GO:0006412;GO:0009658;GO:0003723;GO:0016021	-	PF06485	virNOG04306	S	sp|Q9SFB3|ATAB2_ARATH Protein TAB2 homolog, chloroplastic OS=Arabidopsis thaliana GN=ATAB2 PE=2 SV=1	gi|763757671|gb|KJB25002.1| hypothetical protein B456_004G171600 [Gossypium raimondii]
TRINITY_DN7127_c0_g1	347.961	358.75	1.03101	0.0440533	0.810105	1	310.38	116.793	0.376289	-1.41009	1.10004e-05	0.00283886	706	GO:0006979;GO:0004602;GO:0098869;GO:0055114	K00432	PF00255	COG0386;virNOG07548	O	sp|Q06652|GPX4_CITSI Probable phospholipid hydroperoxide glutathione peroxidase OS=Citrus sinensis GN=CSA PE=1 SV=1	gi|526117439|ref|NP_001267769.1| probable phospholipid hydroperoxide glutathione peroxidase 6, mitochondrial-like [Setaria italica] &gt;gi|44663004|gb|AAS47590.1| phospholipid-hydroperoxide glutathione peroxidase [Setaria italica]
TRINITY_DN89307_c0_g1	60.2737	116.644	1.93523	0.952507	0.019097	0.162723	101.291	30.7515	0.303597	-1.71977	1.15449e-05	0.00295906	1297	-	-	-	virNOG02644	S	sp|Q9FHK4|EDR4_ARATH Protein ENHANCED DISEASE RESISTANCE 4 OS=Arabidopsis thaliana GN=EDR4 PE=1 SV=1	gi|1029005804|ref|XP_016666785.1| PREDICTED: uncharacterized protein At5g05190-like [Gossypium hirsutum]
TRINITY_DN4397_c0_g1	1284.22	773.362	0.602204	-0.731676	0.0531135	0.317675	669.931	272.502	0.406761	-1.29775	1.17898e-05	0.00298788	2320	GO:0003677;GO:0046983	-	-	virNOG12683;virNOG08189	SK	sp|Q9ASX9|BH144_ARATH Transcription factor bHLH144 OS=Arabidopsis thaliana GN=BHLH144 PE=1 SV=1	gi|728845400|gb|KHG24843.1| Transcription factor protein [Gossypium arboreum]
TRINITY_DN30637_c0_g1	33.2922	31.0724	0.933323	-0.0995514	1	1	26.9416	3.05865	0.113529	-3.13887	1.21293e-05	0.00306015	840	-	K09338	PF02183;PF00046	virNOG17055;virNOG14844;KOG0483	K	sp|Q8LFD3|ATB23_ARATH Homeobox-leucine zipper protein ATHB-23 OS=Arabidopsis thaliana GN=ATHB-23 PE=2 SV=1	gi|823159326|ref|XP_012479493.1| PREDICTED: homeobox-leucine zipper protein HAT5-like isoform X1 [Gossypium raimondii] &gt;gi|763764130|gb|KJB31384.1| hypothetical protein B456_005G189800 [Gossypium raimondii] &gt;gi|763764131|gb|KJB31385.1| hypothetical protein B456_005G189800 [Gossypium raimondii]
TRINITY_DN8122_c0_g1	811.156	771.652	0.951299	-0.0720288	0.917286	1	669.531	273.466	0.408444	-1.29179	1.25688e-05	0.00312905	3105	GO:0055114;GO:0006006;GO:0050661;GO:0004345;GO:0006098	K00036	PF00479;PF02781	virNOG03490	G	sp|Q43727|G6PD1_ARATH Glucose-6-phosphate 1-dehydrogenase 1, chloroplastic OS=Arabidopsis thaliana GN=APG1 PE=2 SV=2	gi|728841221|gb|KHG20664.1| Glucose-6-phosphate 1-dehydrogenase-2C chloroplastic [Gossypium arboreum]
TRINITY_DN17312_c0_g1	228.781	172.849	0.755521	-0.404456	0.304701	0.810675	150.07	51.3684	0.342296	-1.54668	1.32142e-05	0.00326093	3207	-	-	-	virNOG11347	S	-	gi|823149135|ref|XP_012474440.1| PREDICTED: uncharacterized protein LOC105791089 isoform X1 [Gossypium raimondii] &gt;gi|763756409|gb|KJB23740.1| hypothetical protein B456_004G112200 [Gossypium raimondii]
TRINITY_DN49301_c0_g1	7.00162	24.4169	3.48732	1.80212	0.0112541	0.112189	21.264	0.338555	0.0159215	-5.97288	1.36071e-05	0.00332875	1782	-	K06617	PF05691	virNOG03519	R	sp|Q84VX0|RFS1_ARATH Probable galactinol--sucrose galactosyltransferase 1 OS=Arabidopsis thaliana GN=RFS1 PE=2 SV=1	gi|1029042284|ref|XP_016684931.1| PREDICTED: probable galactinol--sucrose galactosyltransferase 1 isoform X3 [Gossypium hirsutum]
TRINITY_DN15925_c0_g1	228.153	127.256	0.557765	-0.842271	0.0480007	0.297806	110.698	23.7251	0.214323	-2.22214	1.38025e-05	0.00336743	2189	GO:0016020	-	PF13041;PF12854	virNOG05565	R	sp|Q3EDF8|PPR28_ARATH Pentatricopeptide repeat-containing protein At1g09900 OS=Arabidopsis thaliana GN=At1g09900 PE=2 SV=1	gi|823236572|ref|XP_012450936.1| PREDICTED: pentatricopeptide repeat-containing protein At1g09900 [Gossypium raimondii] &gt;gi|1028974890|ref|XP_016730896.1| PREDICTED: pentatricopeptide repeat-containing protein At1g09900 [Gossypium hirsutum] &gt;gi|763797122|gb|KJB64077.1| hypothetical protein B456_010G032500 [Gossypium raimondii] &gt;gi|763797123|gb|KJB64078.1| hypothetical protein B456_010G03…
TRINITY_DN550_c0_g1	1575.46	1265.28	0.803116	-0.31632	0.340751	0.852153	1095.47	437.008	0.398922	-1.32582	1.38249e-05	0.00336743	1530	GO:0019166;GO:0016021;GO:0005737;GO:0006629;GO:0055114	K10258	PF02544	virNOG08079	I	sp|Q9M2U2|TECR_ARATH Very-long-chain enoyl-CoA reductase OS=Arabidopsis thaliana GN=ECR PE=1 SV=1	gi|1031985968|ref|NP_001314306.1| very-long-chain enoyl-CoA reductase [Gossypium hirsutum] &gt;gi|823243728|ref|XP_012454519.1| PREDICTED: very-long-chain enoyl-CoA reductase [Gossypium raimondii] &gt;gi|157673580|gb|ABV60089.1| trans-2-enoyl-CoA reductase [Gossypium hirsutum] &gt;gi|763806969|gb|KJB73907.1| hypothetical protein B456_011G260500 [Gossypium raimondii]
TRINITY_DN17208_c0_g1	76.0347	108.628	1.42866	0.514662	0.209701	0.687317	94.4249	23.3749	0.24755	-2.01421	1.39293e-05	0.00337115	2237	GO:0003924;GO:0009507;GO:0045727;GO:0043022;GO:0005759;GO:0005525	K03596	PF03144;PF00009;PF06421;PF00679	virNOG00516	J	sp|A5B4D2|GUFP_VITVI Translation factor GUF1 homolog, chloroplastic OS=Vitis vinifera GN=VITISV_013255 PE=3 SV=1	gi|1028992941|ref|XP_016751291.1| PREDICTED: translation factor GUF1 homolog, chloroplastic-like [Gossypium hirsutum]
TRINITY_DN28048_c0_g1	26.298	21.5655	0.820042	-0.286231	0.667626	1	18.7897	1.06572	0.0567183	-4.14004	1.39719e-05	0.00337408	1683	GO:0016491;GO:0055114	-	-	virNOG07167	Q	-	gi|1029138273|ref|XP_016747136.1| PREDICTED: uncharacterized protein LOC107955858, partial [Gossypium hirsutum]
TRINITY_DN5872_c0_g1	93.3076	109.007	1.16825	0.224348	0.582855	0.999016	94.996	9.28109	0.0976998	-3.3555	1.41964e-05	0.00341368	1196	GO:0003676;GO:0000166;GO:0030529;GO:0019013	-	PF00076	virNOG01116	A	sp|Q9ZUU4|CP29B_ARATH RNA-binding protein CP29B, chloroplastic OS=Arabidopsis thaliana GN=CP29B PE=1 SV=1	gi|728829187|gb|KHG08630.1| 28 kDa ribonucleoprotein, chloroplastic [Gossypium arboreum]
TRINITY_DN47978_c0_g2	240.019	287.459	1.19765	0.260209	0.430052	0.920949	249.363	93.6796	0.375676	-1.41244	1.44033e-05	0.00344203	305	GO:0005524;GO:0016021;GO:0055085;GO:0042626	-	-	virNOG02604	Q	sp|Q7DM58|AB4C_ARATH ABC transporter C family member 4 OS=Arabidopsis thaliana GN=ABCC4 PE=1 SV=2	gi|823188124|ref|XP_012490409.1| PREDICTED: ABC transporter C family member 4-like [Gossypium raimondii] &gt;gi|823188127|ref|XP_012490410.1| PREDICTED: ABC transporter C family member 4-like [Gossypium raimondii] &gt;gi|763774814|gb|KJB41937.1| hypothetical protein B456_007G128600 [Gossypium raimondii]
TRINITY_DN41632_c0_g1	152.52	165.118	1.0826	0.114497	0.692981	1	142.874	48.4768	0.339299	-1.55937	1.44619e-05	0.0034481	3694	-	-	PF00106	virNOG01693	Q	sp|P21158|CSGA_MYXXA C-factor OS=Myxococcus xanthus GN=csgA PE=1 SV=1	gi|1029067766|ref|XP_016694094.1| PREDICTED: C-factor-like [Gossypium hirsutum]
TRINITY_DN1587_c0_g2	987.873	1102.03	1.11556	0.157769	0.668895	1	959.794	133.644	0.139242	-2.84433	1.47283e-05	0.0034749	1181	GO:0009765;GO:0016021;GO:0009522;GO:0016168;GO:0046872;GO:0009535;GO:0018298	K08913	PF00504	virNOG02411	O	sp|P27518|CB21_GOSHI Chlorophyll a-b binding protein 151, chloroplastic OS=Gossypium hirsutum GN=CAB-151 PE=2 SV=2	gi|823125752|ref|XP_012485815.1| PREDICTED: chlorophyll a-b binding protein 151, chloroplastic-like [Gossypium raimondii] &gt;gi|763739090|gb|KJB06589.1| hypothetical protein B456_001G192000 [Gossypium raimondii] &gt;gi|763739091|gb|KJB06590.1| hypothetical protein B456_001G192000 [Gossypium raimondii]
TRINITY_DN312_c1_g1	50.6768	69.0867	1.36328	0.447082	0.369659	0.870717	60.1577	8.60941	0.143114	-2.80476	1.4673e-05	0.0034749	1047	GO:0016740	-	PF00581	virNOG00138	R	sp|Q94A65|STR14_ARATH Rhodanese-like domain-containing protein 14, chloroplastic OS=Arabidopsis thaliana GN=At4g27700 PE=2 SV=1	gi|823149552|ref|XP_012474630.1| PREDICTED: rhodanese-like domain-containing protein 14, chloroplastic [Gossypium raimondii] &gt;gi|763756601|gb|KJB23932.1| hypothetical protein B456_004G122200 [Gossypium raimondii]
TRINITY_DN12096_c0_g1	162.04	125.035	0.77163	-0.374019	0.306329	0.812692	108.173	34.5711	0.31959	-1.64571	1.46762e-05	0.0034749	812	GO:0009734;GO:0006355;GO:0005634	K14484	PF02309	virNOG13815	K	sp|Q38826|IAA8_ARATH Auxin-responsive protein IAA8 OS=Arabidopsis thaliana GN=IAA8 PE=1 SV=1	gi|823234799|ref|XP_012450024.1| PREDICTED: auxin-responsive protein IAA9-like isoform X1 [Gossypium raimondii] &gt;gi|823234801|ref|XP_012450025.1| PREDICTED: auxin-responsive protein IAA9-like isoform X1 [Gossypium raimondii] &gt;gi|823234803|ref|XP_012450026.1| PREDICTED: auxin-responsive protein IAA9-like isoform X1 [Gossypium raimondii] &gt;gi|763797072|gb|KJB64027.1| hypothetical protein B4…
TRINITY_DN26461_c0_g1	212.148	199.019	0.938113	-0.0921668	0.926334	1	172.539	61.4146	0.355945	-1.49027	1.47214e-05	0.0034749	740	GO:0008289;GO:0043565;GO:0005634;GO:0006355	K09338	PF01852	virNOG01745	K	sp|Q9M2E8|HDG1_ARATH Homeobox-leucine zipper protein HDG1 OS=Arabidopsis thaliana GN=HDG1 PE=2 SV=1	gi|1029070456|ref|XP_016695464.1| PREDICTED: homeobox-leucine zipper protein ANTHOCYANINLESS 2-like [Gossypium hirsutum]
TRINITY_DN1146_c0_g1	367.777	529.635	1.4401	0.526166	0.119452	0.512964	459.41	167.578	0.364768	-1.45495	1.46679e-05	0.0034749	3780	GO:0023014;GO:0005622;GO:0000155;GO:0000160;GO:0005524	K08282	PF13426;PF00069	virNOG07195	T	sp|O48963|PHOT1_ARATH Phototropin-1 OS=Arabidopsis thaliana GN=PHOT1 PE=1 SV=1	gi|1001015588|gb|AML78106.1| putative LOV domain-containing protein [Hibiscus cannabinus]
TRINITY_DN87726_c0_g1	222.918	102.172	0.458337	-1.12552	0.00487	0.0606645	88.6945	26.2118	0.295529	-1.75863	1.48835e-05	0.00349689	1509	-	-	PF00415	virNOG01754	S	sp|Q9FN03|UVR8_ARATH Ultraviolet-B receptor UVR8 OS=Arabidopsis thaliana GN=UVR8 PE=1 SV=1	gi|728832841|gb|KHG12284.1| Herc4 [Gossypium arboreum]
TRINITY_DN10598_c0_g1	233.661	303.922	1.3007	0.379284	0.309971	0.818036	263.72	99.5072	0.377321	-1.40614	1.48772e-05	0.00349689	3299	GO:0048500;GO:0016021;GO:0003924;GO:0005525;GO:0042626;GO:0008312;GO:0055085;GO:0006614;GO:0005524	K03106	PF02881;PF00448	virNOG10756	U	sp|P37107|SR54C_ARATH Signal recognition particle 54 kDa protein, chloroplastic OS=Arabidopsis thaliana GN=FFC PE=1 SV=1	gi|590632217|ref|XP_007027779.1| Chloroplast signal recognition particle 54 kDa subunit [Theobroma cacao] &gt;gi|508716384|gb|EOY08281.1| Chloroplast signal recognition particle 54 kDa subunit [Theobroma cacao]
TRINITY_DN14679_c0_g1	118.34	179.565	1.51737	0.601576	0.0866305	0.425155	154.943	54.0497	0.348835	-1.51938	1.51189e-05	0.00352282	478	-	-	-	-	-	-	-
TRINITY_DN2966_c0_g1	2180.78	2141.89	0.98217	-0.0259553	0.89973	1	1859.15	769.73	0.414023	-1.27222	1.53944e-05	0.00357144	4765	GO:0005524;GO:0003777;GO:0005623;GO:0008017;GO:0009904;GO:0007018	-	PF00225	virNOG04783	Z	sp|Q9LX99|KN14A_ARATH Kinesin-like protein KIN-14A OS=Arabidopsis thaliana GN=KIN14A PE=1 SV=1	gi|823193531|ref|XP_012492096.1| PREDICTED: kinesin-like protein KCA2 isoform X1 [Gossypium raimondii]
TRINITY_DN8060_c1_g1	345.742	215.361	0.622893	-0.682944	0.0858992	0.4239	187.09	64.263	0.343488	-1.54167	1.54834e-05	0.00357818	1426	GO:0000917;GO:0005525;GO:0016787	K03978	PF01926	virNOG12377	R	sp|O81004|Y2287_ARATH GTP-binding protein At2g22870 OS=Arabidopsis thaliana GN=EMB2001 PE=2 SV=2	gi|728838918|gb|KHG18361.1| GTP-binding -like protein [Gossypium arboreum]
TRINITY_DN7017_c0_g1	3180.63	5961	1.87416	0.906243	0.0121509	0.118445	5165.33	2218.46	0.42949	-1.2193	1.56453e-05	0.00360084	1914	GO:0055114;GO:0016705;GO:0004497;GO:0020037;GO:0005506	-	PF00067	virNOG12341	Q	sp|H2DH18|C7A12_PANGI Cytochrome P450 CYP736A12 OS=Panax ginseng PE=2 SV=1	gi|823177928|ref|XP_012486955.1| PREDICTED: cytochrome P450 CYP736A12-like [Gossypium raimondii]
TRINITY_DN43046_c0_g1	16.6765	48.895	2.93198	1.55187	0.00679658	0.0780113	42.6258	3.10288	0.0727935	-3.78005	1.64327e-05	0.00375906	1218	GO:0015385;GO:0016021;GO:0035725;GO:0006885;GO:1902600	K14724	PF00999	virNOG15330;virNOG05926	P	sp|Q68KI4|NHX1_ARATH Sodium/hydrogen exchanger 1 OS=Arabidopsis thaliana GN=NHX1 PE=1 SV=2	gi|763778056|gb|KJB45179.1| hypothetical protein B456_007G294000 [Gossypium raimondii]
TRINITY_DN21185_c0_g1	432.286	228.13	0.527728	-0.922132	0.0144675	0.134131	198.025	72.5459	0.366348	-1.44871	1.69837e-05	0.00384453	1116	GO:0008289;GO:0043565;GO:0005634;GO:0016021;GO:0006355	K09338	-	virNOG01745	K	sp|Q9M2E8|HDG1_ARATH Homeobox-leucine zipper protein HDG1 OS=Arabidopsis thaliana GN=HDG1 PE=2 SV=1	gi|728814362|gb|KHG01515.1| Homeobox-leucine zipper ROC6 [Gossypium arboreum]
TRINITY_DN32156_c0_g1	147.097	174.502	1.18631	0.246476	0.518998	0.956621	151.302	52.8277	0.349154	-1.51806	1.72411e-05	0.003881	686	GO:0016021	-	-	virNOG04688;KOG1303	E	sp|P92961|PROT1_ARATH Proline transporter 1 OS=Arabidopsis thaliana GN=PROT1 PE=1 SV=1	gi|728819806|gb|KHG03412.1| Lysine histidine transporter 2 -like protein [Gossypium arboreum]
TRINITY_DN3250_c0_g1	2429.58	306.908	0.126321	-2.98483	0.0557207	0.327241	266.434	62.4695	0.234465	-2.09256	1.74921e-05	0.00389858	4237	GO:0007018;GO:0003777;GO:0005874;GO:0005524;GO:0008017	K10395	PF00225	virNOG11432	Z	sp|A0A068FIK2|KN4A_GOSHI Kinesin-like protein KIN-4A OS=Gossypium hirsutum GN=KIN4A PE=2 SV=1	gi|1029048186|ref|XP_016687779.1| PREDICTED: kinesin-like protein FRA1 isoform X2 [Gossypium hirsutum]
TRINITY_DN5696_c0_g1	908.884	739.12	0.813217	-0.298288	0.346033	0.855132	641.428	262.798	0.409708	-1.28733	1.74886e-05	0.00389858	2848	GO:0009611;GO:0080123;GO:0009864;GO:0009694	K14506	PF03321	virNOG00888	R	sp|Q6I581|GH35_ORYSJ Jasmonic acid-amido synthetase JAR1 OS=Oryza sativa subsp. japonica GN=GH3.5 PE=2 SV=1	gi|728844559|gb|KHG24002.1| putative indole-3-acetic acid-amido synthetase GH3.5 [Gossypium arboreum]
TRINITY_DN30399_c0_g1	709.213	349.86	0.493307	-1.01944	0.0750691	0.391808	304.965	29.9588	0.0982368	-3.34759	1.76664e-05	0.00392968	923	GO:0009538;GO:0015979	K02693	PF02427	virNOG24351	R	sp|Q41228|PSAEA_NICSY Photosystem I reaction center subunit IV A, chloroplastic OS=Nicotiana sylvestris GN=PSAEA PE=1 SV=1	gi|823147326|ref|XP_012473577.1| PREDICTED: photosystem I reaction center subunit IV, chloroplastic-like [Gossypium raimondii] &gt;gi|763755283|gb|KJB22614.1| hypothetical protein B456_004G057800 [Gossypium raimondii]
TRINITY_DN13568_c0_g1	437.396	633.039	1.44729	0.533355	0.112823	0.496823	549.238	224.801	0.409296	-1.28878	1.779e-05	0.00394162	2669	-	-	PF00646;PF01344	virNOG05828	R	sp|Q93W93|FBK22_ARATH F-box/kelch-repeat protein At1g55270 OS=Arabidopsis thaliana GN=At1g55270 PE=2 SV=1	gi|823236887|ref|XP_012451099.1| PREDICTED: F-box/kelch-repeat protein At1g55270-like isoform X2 [Gossypium raimondii] &gt;gi|1029037848|ref|XP_016682707.1| PREDICTED: F-box/kelch-repeat protein At1g55270-like isoform X2 [Gossypium hirsutum] &gt;gi|763797833|gb|KJB64788.1| hypothetical protein B456_010G064700 [Gossypium raimondii] &gt;gi|763797834|gb|KJB64789.1| hypothetical protein B456_010G0647…
TRINITY_DN43236_c0_g1	368.128	274.627	0.746009	-0.422736	0.281705	0.782451	238.443	75.7804	0.317814	-1.65375	1.81053e-05	0.00399578	2639	-	K11801	-	virNOG04581	R	sp|O24467|LE14B_PRUAR LEC14B homolog OS=Prunus armeniaca PE=2 SV=1	gi|823246501|ref|XP_012455925.1| PREDICTED: LEC14B homolog [Gossypium raimondii] &gt;gi|763805593|gb|KJB72531.1| hypothetical protein B456_011G183400 [Gossypium raimondii] &gt;gi|763805594|gb|KJB72532.1| hypothetical protein B456_011G183400 [Gossypium raimondii]
TRINITY_DN20160_c0_g1	729.622	384.089	0.526422	-0.925709	0.0160649	0.144374	331.933	103.639	0.312229	-1.67932	1.90308e-05	0.00415934	2777	GO:0051457;GO:0048366;GO:0043565;GO:0009956;GO:0006355;GO:0008356;GO:0090610;GO:0005634;GO:0009630	-	PF03514	virNOG09991	K	sp|Q9M384|SCR_ARATH Protein SCARECROW OS=Arabidopsis thaliana GN=SCR PE=1 SV=1	gi|1028974971|ref|XP_016730939.1| PREDICTED: protein SCARECROW-like isoform X1 [Gossypium hirsutum] &gt;gi|1028974973|ref|XP_016730940.1| PREDICTED: protein SCARECROW-like isoform X2 [Gossypium hirsutum]
TRINITY_DN10074_c0_g1	123.116	74.8785	0.608193	-0.717399	0.0920479	0.440663	65.163	10.7742	0.165343	-2.59647	1.90699e-05	0.00415982	1154	GO:0009570;GO:1900865;GO:0009941	-	-	virNOG13350	S	sp|Q9LPZ1|MORF9_ARATH Multiple organellar RNA editing factor 9, chloroplastic OS=Arabidopsis thaliana GN=MORF9 PE=1 SV=1	gi|590607980|ref|XP_007021140.1| Plastid developmental protein DAG [Theobroma cacao] &gt;gi|508720768|gb|EOY12665.1| Plastid developmental protein DAG [Theobroma cacao]
TRINITY_DN51995_c0_g1	215.761	28.7246	0.133132	-2.90907	0.0142961	0.133096	24.9696	2.7201	0.108937	-3.19844	1.97909e-05	0.00429218	1504	GO:0008270;GO:0016021	K19040	PF13639	virNOG25541;virNOG12199;virNOG22629;virNOG18883	O	sp|Q9SG96|ATL72_ARATH RING-H2 finger protein ATL72 OS=Arabidopsis thaliana GN=ATL72 PE=2 SV=1	gi|590653858|ref|XP_007033539.1| RING/U-box superfamily protein isoform 1 [Theobroma cacao] &gt;gi|508712568|gb|EOY04465.1| RING/U-box superfamily protein isoform 1 [Theobroma cacao]
TRINITY_DN4685_c1_g1	3514.34	1285.41	0.365761	-1.45103	0.0218393	0.178295	1115.37	442.45	0.396683	-1.33394	1.99846e-05	0.00432587	1791	GO:0010204;GO:0009626;GO:0042742;GO:0051082;GO:0005509;GO:0005789;GO:0046283;GO:0006457	K08057	PF00262	virNOG02900	O	sp|O04153|CALR3_ARATH Calreticulin-3 OS=Arabidopsis thaliana GN=CRT3 PE=1 SV=2	gi|823163176|ref|XP_012481522.1| PREDICTED: calreticulin-3 [Gossypium raimondii] &gt;gi|1028967826|ref|XP_016727442.1| PREDICTED: calreticulin-3-like [Gossypium hirsutum] &gt;gi|763760645|gb|KJB27899.1| hypothetical protein B456_005G015400 [Gossypium raimondii]
TRINITY_DN17383_c0_g1	49.4891	70.9586	1.43382	0.519866	0.317761	0.827352	61.6959	6.60562	0.107067	-3.22341	2.02479e-05	0.00437448	1248	GO:0009416;GO:0080085;GO:0045038;GO:0009507	K12271	PF00385;PF13857	virNOG08965	R	sp|O22265|SR43C_ARATH Signal recognition particle 43 kDa protein, chloroplastic OS=Arabidopsis thaliana GN=CAO PE=1 SV=2	gi|590683895|ref|XP_007041704.1| Chloroplast signal recognition particle component [Theobroma cacao] &gt;gi|508705639|gb|EOX97535.1| Chloroplast signal recognition particle component [Theobroma cacao]
TRINITY_DN333_c0_g1	2725.72	1615.57	0.592714	-0.754591	0.0281017	0.210859	1401.33	452.897	0.323192	-1.62954	2.05434e-05	0.00440457	3757	-	-	-	virNOG01620	V	sp|Q9SAH9|CCR2_ARATH Cinnamoyl-CoA reductase 2 OS=Arabidopsis thaliana GN=CCR2 PE=1 SV=1	gi|1029124978|ref|XP_016740893.1| PREDICTED: cinnamoyl-CoA reductase 2-like [Gossypium hirsutum]
TRINITY_DN4729_c0_g1	319.477	329.91	1.03265	0.0463566	0.935637	1	285.455	112.434	0.393876	-1.34419	2.05215e-05	0.00440457	2105	GO:0009941;GO:0055085;GO:0022891;GO:0016021	-	PF00083	virNOG09960	R	sp|Q0WWW9|XYLL3_ARATH D-xylose-proton symporter-like 3, chloroplastic OS=Arabidopsis thaliana GN=At5g59250 PE=1 SV=2	gi|823142970|ref|XP_012471284.1| PREDICTED: D-xylose-proton symporter-like 3, chloroplastic [Gossypium raimondii] &gt;gi|763752612|gb|KJB20000.1| hypothetical protein B456_003G129000 [Gossypium raimondii] &gt;gi|763752613|gb|KJB20001.1| hypothetical protein B456_003G129000 [Gossypium raimondii]
TRINITY_DN16581_c0_g1	4488.13	1063.87	0.237041	-2.07679	0.00492206	0.06115	921.666	298.235	0.323583	-1.62779	2.06292e-05	0.00441456	2842	GO:0055085;GO:0016021;GO:0005215	K14611	PF00860	virNOG00173	P	sp|Q27GI3|NAT6_ARATH Nucleobase-ascorbate transporter 6 OS=Arabidopsis thaliana GN=NAT6 PE=2 SV=2	gi|590663141|ref|XP_007036127.1| Xanthine/uracil permease family protein isoform 1 [Theobroma cacao] &gt;gi|590663144|ref|XP_007036128.1| Xanthine/uracil permease family protein isoform 1 [Theobroma cacao] &gt;gi|590663148|ref|XP_007036129.1| Xanthine/uracil permease family protein isoform 1 [Theobroma cacao] &gt;gi|508773372|gb|EOY20628.1| Xanthine/uracil permease family protein isoform 1 [Theob…
TRINITY_DN7989_c0_g1	287.691	65.4604	0.227537	-2.13583	0.0776365	0.400739	57.0678	4.88451	0.0855913	-3.54639	2.07619e-05	0.00442353	1962	GO:0004499;GO:0050661;GO:0055114;GO:0050660	K00485	PF00743	virNOG09533	Q	sp|Q9LMA1|FMO1_ARATH Probable flavin-containing monooxygenase 1 OS=Arabidopsis thaliana GN=FMO1 PE=2 SV=1	gi|590683616|ref|XP_007041638.1| Flavin-dependent monooxygenase 1 [Theobroma cacao] &gt;gi|508705573|gb|EOX97469.1| Flavin-dependent monooxygenase 1 [Theobroma cacao]
TRINITY_DN7974_c1_g1	146.967	88.2361	0.600382	-0.736047	0.0598821	0.342727	76.3095	21.6267	0.283407	-1.81905	2.07548e-05	0.00442353	2969	GO:0004222;GO:0006508;GO:0005524	-	PF00004;PF01434	virNOG05755	O	sp|A8MPR5|FTSI2_ARATH Probable inactive ATP-dependent zinc metalloprotease FTSHI 2, chloroplastic OS=Arabidopsis thaliana GN=FTSHI2 PE=1 SV=1	gi|728834451|gb|KHG13894.1| ftsH3 [Gossypium arboreum]
TRINITY_DN9634_c0_g1	1321.74	1251.39	0.946775	-0.0789061	1	1	1085.78	461.733	0.425254	-1.2336	2.09259e-05	0.00444432	1616	GO:0005886	-	-	virNOG02826	R	sp|Q9FVR6|Y1222_ARATH Uncharacterized protein At1g32220, chloroplastic OS=Arabidopsis thaliana GN=At1g32220 PE=1 SV=1	gi|823222863|ref|XP_012444157.1| PREDICTED: uncharacterized protein At1g32220, chloroplastic [Gossypium raimondii] &gt;gi|763788158|gb|KJB55154.1| hypothetical protein B456_009G066100 [Gossypium raimondii]
TRINITY_DN20833_c0_g1	64.4364	35.1133	0.544929	-0.875859	0.0745036	0.390008	30.3675	4.42413	0.145686	-2.77906	2.1094e-05	0.00446813	1755	-	-	-	-	-	-	-
TRINITY_DN15658_c0_g2	702.461	802.573	1.14252	0.192214	0.666225	1	690.583	161.177	0.233393	-2.09916	2.11568e-05	0.00446813	5093	GO:0016021;GO:0055085;GO:0005524;GO:0042626	K05665	PF00664;PF00005	virNOG02690	Q	sp|Q9M1C7|AB9C_ARATH ABC transporter C family member 9 OS=Arabidopsis thaliana GN=ABCC9 PE=2 SV=2	gi|728822290|gb|KHG04748.1| ABC transporter C family member 9 [Gossypium arboreum] &gt;gi|728830131|gb|KHG09574.1| ABC transporter C family member 9 [Gossypium arboreum]
TRINITY_DN4878_c0_g1	4614.56	2696.93	0.584438	-0.774877	0.0541316	0.321214	2338.23	969.446	0.414607	-1.27018	2.14683e-05	0.00451276	4844	-	K03147	PF01964	virNOG07001	H	sp|O82392|THIC_ARATH Phosphomethylpyrimidine synthase, chloroplastic OS=Arabidopsis thaliana GN=THIC PE=1 SV=1	gi|1029124143|ref|XP_016740499.1| PREDICTED: phosphomethylpyrimidine synthase, chloroplastic isoform X2 [Gossypium hirsutum]
TRINITY_DN38688_c0_g1	100.009	121.26	1.21248	0.277962	0.48792	0.95499	105.372	30.6022	0.29042	-1.78379	2.19575e-05	0.0045942	2108	GO:0005739;GO:0008236;GO:0016021;GO:0006508;GO:0031977	-	PF00595;PF03572	virNOG05183	R	sp|O23614|CTPA2_ARATH Carboxyl-terminal-processing peptidase 2, chloroplastic OS=Arabidopsis thaliana GN=CTPA2 PE=1 SV=1	gi|728832131|gb|KHG11574.1| Carboxyl-terminal-processing protease [Gossypium arboreum]
TRINITY_DN12364_c0_g1	111.092	94.5465	0.851062	-0.232664	0.563687	0.982486	82.0816	24.1638	0.294388	-1.76421	2.22412e-05	0.00463636	475	GO:0009734;GO:0003677;GO:0005634;GO:0006355	-	-	virNOG02178	K	sp|Q9ZTX8|ARFF_ARATH Auxin response factor 6 OS=Arabidopsis thaliana GN=ARF6 PE=1 SV=2	gi|1029082131|ref|XP_016701256.1| PREDICTED: auxin response factor 6-like [Gossypium hirsutum]
TRINITY_DN37413_c0_g1	43.1514	39.5921	0.917516	-0.124195	0.744538	1	34.3095	5.83926	0.170194	-2.55475	2.4665e-05	0.00503006	1999	GO:0043565;GO:0006355;GO:0003700	K14431	PF00170	virNOG06935	K	sp|Q6IVC2|TGAL1_ORYSJ Transcription factor TGAL1 OS=Oryza sativa subsp. japonica GN=TGAL1 PE=1 SV=2	gi|1029026317|ref|XP_016677007.1| PREDICTED: transcription factor TGA2-like isoform X1 [Gossypium hirsutum] &gt;gi|1029026319|ref|XP_016677008.1| PREDICTED: transcription factor TGA2-like isoform X1 [Gossypium hirsutum] &gt;gi|1029026321|ref|XP_016677009.1| PREDICTED: transcription factor TGA2-like isoform X1 [Gossypium hirsutum] &gt;gi|1029026323|ref|XP_016677010.1| PREDICTED: transcription fact…
TRINITY_DN25758_c0_g1	114.281	198.202	1.73434	0.794383	0.0829996	0.416856	172.172	59.2936	0.344385	-1.53791	2.46492e-05	0.00503006	830	GO:0016021	-	PF08792	virNOG23149	S	-	gi|823132204|ref|XP_012461460.1| PREDICTED: uncharacterized protein LOC105781463 [Gossypium raimondii] &gt;gi|763746390|gb|KJB13829.1| hypothetical protein B456_002G096500 [Gossypium raimondii]
TRINITY_DN12147_c0_g1	111	56.4628	0.508672	-0.975192	0.0615333	0.346785	48.9617	10.2692	0.20974	-2.25333	2.51212e-05	0.00509848	2790	GO:0005524;GO:0004674;GO:0006468;GO:0016021	-	PF07714;PF12819	virNOG04162	T	sp|O22187|Y2232_ARATH Probable receptor-like protein kinase At2g23200 OS=Arabidopsis thaliana GN=At2g23200 PE=3 SV=1	gi|590705323|ref|XP_007047405.1| Receptor-like protein kinase, putative [Theobroma cacao] &gt;gi|508699666|gb|EOX91562.1| Receptor-like protein kinase, putative [Theobroma cacao]
TRINITY_DN17788_c0_g1	131.531	124.601	0.947313	-0.0780876	0.777891	1	107.588	35.6368	0.331235	-1.59407	2.51362e-05	0.00509848	2453	-	-	PF14577;PF14576	virNOG10927	S	sp|Q9SS87|SEOB_ARATH Protein SIEVE ELEMENT OCCLUSION B OS=Arabidopsis thaliana GN=SEOB PE=1 SV=1	gi|823158898|ref|XP_012479285.1| PREDICTED: uncharacterized protein LOC105794582 [Gossypium raimondii] &gt;gi|763763833|gb|KJB31087.1| hypothetical protein B456_005G175200 [Gossypium raimondii]
TRINITY_DN16972_c0_g1	61.6314	76.1433	1.23546	0.305051	0.554384	0.981579	66.1983	17.0757	0.257948	-1.95485	2.52764e-05	0.00511773	3112	GO:0000175;GO:0006396;GO:0003723;GO:0006402;GO:0004654;GO:0090503	K00962	PF01138;PF00575;PF03725;PF00013	virNOG05750	A	sp|Q8GZQ3|PNP1_ARATH Polyribonucleotide nucleotidyltransferase 1, chloroplastic OS=Arabidopsis thaliana GN=PNP1 PE=1 SV=1	gi|1029056713|ref|XP_016671392.1| PREDICTED: probable polyribonucleotide nucleotidyltransferase 1, chloroplastic [Gossypium hirsutum]
TRINITY_DN9247_c0_g1	410.264	282.997	0.689791	-0.535768	0.196741	0.663399	245.614	94.527	0.38486	-1.3776	2.53295e-05	0.00511928	843	GO:0009507	-	PF01894	virNOG17651	S	sp|O14155|YE72_SCHPO UPF0047 protein C4A8.02c OS=Schizosaccharomyces pombe (strain 972 / ATCC 24843) GN=SPAC4A8.02c PE=3 SV=1	gi|823223263|ref|XP_012444367.1| PREDICTED: UPF0047 protein C4A8.02c [Gossypium raimondii] &gt;gi|763790923|gb|KJB57919.1| hypothetical protein B456_009G185800 [Gossypium raimondii] &gt;gi|763790924|gb|KJB57920.1| hypothetical protein B456_009G185800 [Gossypium raimondii]
TRINITY_DN8016_c0_g1	278.134	155.791	0.560129	-0.836168	0.0841745	0.420042	135.097	46.7048	0.345712	-1.53236	2.56219e-05	0.00515988	986	-	-	-	virNOG11011	K	sp|Q9FHH8|COL5_ARATH Zinc finger protein CONSTANS-LIKE 5 OS=Arabidopsis thaliana GN=COL5 PE=2 SV=2	gi|765199171|gb|AJR28921.1| CONSTANS-like 7 protein [Gossypium hirsutum var. punctatum]
TRINITY_DN68547_c0_g1	73.7229	40.5597	0.550165	-0.862064	0.192444	0.655966	34.9405	6.34426	0.181573	-2.46138	2.58511e-05	0.00519677	1078	-	-	PF14299	virNOG15018	R	sp|O80494|P2B15_ARATH F-box protein PP2-B15 OS=Arabidopsis thaliana GN=PP2B15 PE=2 SV=2	gi|1029055699|ref|XP_016666908.1| PREDICTED: F-box protein PP2-B13-like [Gossypium hirsutum]
TRINITY_DN12719_c0_g1	233.692	438.941	1.87829	0.909418	0.0126202	0.121888	381.449	109.438	0.286901	-1.80137	2.61684e-05	0.0052233	1954	GO:0009058;GO:0030170;GO:0008483	K14272	PF00155	virNOG00851	E	sp|Q9S7E9|GGT2_ARATH Glutamate--glyoxylate aminotransferase 2 OS=Arabidopsis thaliana GN=GGAT2 PE=1 SV=1	gi|728835888|gb|KHG15331.1| Glutamate--glyoxylate aminotransferase 2 -like protein [Gossypium arboreum]
TRINITY_DN6660_c0_g1	122.236	124.509	1.01859	0.0265783	0.974519	1	107.407	24.1493	0.224839	-2.15304	2.65502e-05	0.00528081	2284	GO:0046274;GO:0005507;GO:0052716;GO:0048046;GO:0055114	K05909	PF00394;PF07731;PF07732	virNOG01122	Q	sp|O80434|LAC4_ARATH Laccase-4 OS=Arabidopsis thaliana GN=IRX12 PE=2 SV=2	gi|823142807|ref|XP_012471210.1| PREDICTED: laccase-4-like [Gossypium raimondii] &gt;gi|763752532|gb|KJB19920.1| hypothetical protein B456_003G124600 [Gossypium raimondii]
TRINITY_DN5383_c0_g4	119.351	33.2046	0.278211	-1.84575	0.0790887	0.405271	28.6762	4.14648	0.144597	-2.78989	2.68903e-05	0.00530827	5281	-	-	PF07727	KOG0017;virNOG05810	R	sp|Q9ZT94|POLR2_ARATH Retrovirus-related Pol polyprotein from transposon RE2 OS=Arabidopsis thaliana GN=RE2 PE=4 SV=1	gi|147854093|emb|CAN83392.1| hypothetical protein VITISV_041406 [Vitis vinifera]
TRINITY_DN15359_c0_g1	126.669	120.824	0.953856	-0.068157	0.964461	1	105.009	33.994	0.323725	-1.62716	2.67924e-05	0.00530827	2865	GO:0051301;GO:0004222;GO:0005524;GO:0006508;GO:0016021;GO:0008270	-	PF00004;PF06480	virNOG01322	O	sp|Q9M895|FTSI3_ARATH Probable inactive ATP-dependent zinc metalloprotease FTSHI 3, chloroplastic OS=Arabidopsis thaliana GN=FTSHI3 PE=1 SV=1	gi|823126224|ref|XP_012487974.1| PREDICTED: ATP-dependent zinc metalloprotease FTSH 7, chloroplastic [Gossypium raimondii] &gt;gi|763742986|gb|KJB10485.1| hypothetical protein B456_001G203700 [Gossypium raimondii]
TRINITY_DN57066_c0_g1	45.6345	58.9168	1.29106	0.368556	0.475427	0.953892	51.1001	12.1785	0.238326	-2.06899	2.73671e-05	0.00536757	1417	-	-	PF13855;PF00560	virNOG07720	R	-	gi|823205595|ref|XP_012436840.1| PREDICTED: LRR receptor-like serine/threonine-protein kinase FLS2 [Gossypium raimondii] &gt;gi|763781288|gb|KJB48359.1| hypothetical protein B456_008G064800 [Gossypium raimondii]
TRINITY_DN66428_c0_g1	126.39	187.458	1.48317	0.568685	0.196179	0.662367	163.32	18.8221	0.115247	-3.1172	2.90355e-05	0.0055879	1487	GO:0016758;GO:0008152	-	PF00201	virNOG10395	GC	sp|Q2V6K0|UFOG6_FRAAN UDP-glucose flavonoid 3-O-glucosyltransferase 6 OS=Fragaria ananassa GN=GT6 PE=1 SV=1	gi|1029135892|ref|XP_016746043.1| PREDICTED: anthocyanidin 3-O-glucosyltransferase 2-like [Gossypium hirsutum]
TRINITY_DN26214_c0_g1	25.406	43.8309	1.72522	0.786783	0.138433	0.553375	38.0694	7.32656	0.192453	-2.37742	2.90106e-05	0.0055879	2085	-	K17710	PF01535;PF13041;PF12854	virNOG11972	R	sp|A3KPF8|PP131_ARATH Pentatricopeptide repeat-containing protein At1g79080, chloroplastic OS=Arabidopsis thaliana GN=At1g79080 PE=2 SV=1	gi|823216753|ref|XP_012441071.1| PREDICTED: pentatricopeptide repeat-containing protein At1g79080, chloroplastic [Gossypium raimondii] &gt;gi|763794400|gb|KJB61396.1| hypothetical protein B456_009G354800 [Gossypium raimondii]
TRINITY_DN42229_c0_g1	68.8387	134.688	1.95657	0.968329	0.0231117	0.184779	116.769	39.2779	0.336374	-1.57186	2.89831e-05	0.0055879	1007	GO:0003824	K00873	PF00224	virNOG02106	G	sp|Q42806|KPYC_SOYBN Pyruvate kinase, cytosolic isozyme OS=Glycine max PE=2 SV=1	gi|728836785|gb|KHG16228.1| Pyruvate kinase, cytosolic isozyme [Gossypium arboreum]
TRINITY_DN2319_c1_g1	66.3156	23.5026	0.354405	-1.49653	0.00380046	0.0503146	20.3013	1.70986	0.0842243	-3.56962	2.95863e-05	0.00565148	897	GO:0004857;GO:0043086	-	PF04043	virNOG19278;NOG139353;virNOG19736	SR	sp|P17407|21KD_DAUCA 21 kDa protein OS=Daucus carota PE=2 SV=1	gi|1028972664|ref|XP_016729785.1| PREDICTED: 21 kDa protein-like [Gossypium hirsutum] &gt;gi|1028980768|ref|XP_016733802.1| PREDICTED: 21 kDa protein-like [Gossypium hirsutum]
TRINITY_DN2198_c0_g2	1652.29	1735.3	1.05024	0.0707152	0.774232	1	1507.21	515.051	0.341725	-1.54909	2.98118e-05	0.00567915	1441	-	-	PF05920	virNOG09152	K	sp|Q9SJ56|BLH1_ARATH BEL1-like homeodomain protein 1 OS=Arabidopsis thaliana GN=BLH1 PE=1 SV=1	gi|1029058737|ref|XP_016680139.1| PREDICTED: BEL1-like homeodomain protein 1 [Gossypium hirsutum] &gt;gi|1029058739|ref|XP_016680148.1| PREDICTED: BEL1-like homeodomain protein 1 [Gossypium hirsutum] &gt;gi|1029058741|ref|XP_016680157.1| PREDICTED: BEL1-like homeodomain protein 1 [Gossypium hirsutum]
TRINITY_DN21797_c0_g1	260.085	173.075	0.665455	-0.587586	0.318881	0.828752	150.321	54.0167	0.359342	-1.47657	3.07448e-05	0.005847	1624	GO:0009570;GO:0006633;GO:0004315	K00648	PF08541;PF08545	virNOG05896	I	sp|P49243|FABH_ARATH 3-oxoacyl-[acyl-carrier-protein] synthase III, chloroplastic OS=Arabidopsis thaliana GN=At1g62640 PE=2 SV=2	gi|590677044|ref|XP_007039910.1| 3-ketoacyl-acyl carrier protein synthase III, III isoform 1 [Theobroma cacao] &gt;gi|508777155|gb|EOY24411.1| 3-ketoacyl-acyl carrier protein synthase III, III isoform 1 [Theobroma cacao]
TRINITY_DN76917_c1_g1	101.275	45.9447	0.453662	-1.14031	0.0112127	0.111917	39.9845	5.50693	0.137727	-2.86012	3.10267e-05	0.0058818	2518	GO:0016020	-	PF13968;PF04578	virNOG00906	S	-	gi|1029055975|ref|XP_016667881.1| PREDICTED: uncharacterized protein LOC107888321 [Gossypium hirsutum]
TRINITY_DN19778_c1_g2	212.388	62.2369	0.293033	-1.77086	0.00725056	0.0818379	54.0636	13.5164	0.25001	-1.99994	3.15531e-05	0.00595056	1854	GO:0080019;GO:0055114;GO:0010025;GO:0005783	K13356	PF07993	virNOG07071	I	sp|Q9XGY7|FAR_SIMCH Alcohol-forming fatty acyl-CoA reductase OS=Simmondsia chinensis PE=1 SV=1	gi|1029131562|ref|XP_016744016.1| PREDICTED: fatty acyl-CoA reductase 3-like [Gossypium hirsutum]
TRINITY_DN34240_c0_g1	599.296	642.033	1.07131	0.0993784	0.668802	1	557.468	225.76	0.404973	-1.3041	3.34373e-05	0.0062392	812	GO:0009873;GO:0016021;GO:0005215;GO:0006810;GO:0005622	K14513	-	virNOG00320	P	sp|Q9S814|EIN2_ARATH Ethylene-insensitive protein 2 OS=Arabidopsis thaliana GN=EIN2 PE=1 SV=1	gi|1029014835|ref|XP_016671305.1| PREDICTED: ethylene-insensitive protein 2-like isoform X1 [Gossypium hirsutum]
TRINITY_DN5646_c0_g1	1130.42	761.648	0.673772	-0.569668	0.159643	0.598867	660.058	281.089	0.425856	-1.23156	3.33966e-05	0.0062392	1926	GO:0016021;GO:0055085;GO:0009535;GO:0005315	K08193	PF07690	virNOG03633	G	sp|O82390|ANTR1_ARATH Sodium-dependent phosphate transport protein 1, chloroplastic OS=Arabidopsis thaliana GN=ANTR1 PE=1 SV=1	gi|823142787|ref|XP_012471198.1| PREDICTED: sodium-dependent phosphate transport protein 1, chloroplastic [Gossypium raimondii] &gt;gi|1028944466|ref|XP_016715488.1| PREDICTED: sodium-dependent phosphate transport protein 1, chloroplastic-like [Gossypium hirsutum] &gt;gi|763752517|gb|KJB19905.1| hypothetical protein B456_003G123800 [Gossypium raimondii]
TRINITY_DN48298_c0_g1	47.9111	14.5646	0.303992	-1.71789	0.065902	0.361777	12.625	0	0	#NAME?	3.34201e-05	0.0062392	1036	GO:0016021;GO:0055085;GO:0005524;GO:0042626	K05658	PF00664	virNOG01108	Q	sp|Q9LJX0|AB19B_ARATH ABC transporter B family member 19 OS=Arabidopsis thaliana GN=ABCB19 PE=1 SV=1	gi|823167472|ref|XP_012483669.1| PREDICTED: ABC transporter B family member 19 isoform X1 [Gossypium raimondii] &gt;gi|763766394|gb|KJB33609.1| hypothetical protein B456_006G021600 [Gossypium raimondii]
TRINITY_DN5714_c0_g1	2130.42	383.889	0.180194	-2.47238	0.00699598	0.079673	333.233	134.882	0.404768	-1.30483	3.38981e-05	0.00629801	1142	GO:0046686;GO:0005509;GO:0055074;GO:0009507;GO:0005829;GO:0006979;GO:0005739;GO:0048046;GO:0009506;GO:0005783;GO:0005774;GO:0005794;GO:0009651	K08057	PF00262	virNOG10578;virNOG02900	O	sp|O04151|CALR1_ARATH Calreticulin-1 OS=Arabidopsis thaliana GN=CRT1 PE=1 SV=1	gi|24417462|gb|AAN60341.1| unknown [Arabidopsis thaliana]
TRINITY_DN5418_c0_g1	383.722	374.392	0.975686	-0.0355112	0.85395	1	324.028	132.358	0.408476	-1.29168	3.42516e-05	0.00634278	3598	GO:0004672;GO:0005524;GO:0006468;GO:0016021	-	PF07714;PF13855	virNOG04817	T	sp|Q8LFN2|Y3037_ARATH Probable inactive leucine-rich repeat receptor-like protein kinase At3g03770 OS=Arabidopsis thaliana GN=At3g03770 PE=2 SV=1	gi|1029019380|ref|XP_016673550.1| PREDICTED: probable inactive leucine-rich repeat receptor-like protein kinase At3g03770 [Gossypium hirsutum] &gt;gi|1029019382|ref|XP_016673551.1| PREDICTED: probable inactive leucine-rich repeat receptor-like protein kinase At3g03770 [Gossypium hirsutum]
TRINITY_DN8338_c1_g1	108.605	67.9846	0.625981	-0.675809	0.105266	0.478644	58.9165	12.4855	0.211919	-2.23842	3.48592e-05	0.00643905	846	GO:0045735;GO:0030145;GO:0005576	-	PF00190	virNOG08454	R	sp|Q9M263|GL24_ARATH Germin-like protein subfamily 2 member 4 OS=Arabidopsis thaliana GN=GLP10 PE=2 SV=1	gi|823150433|ref|XP_012475034.1| PREDICTED: germin-like protein subfamily 2 member 4 [Gossypium raimondii] &gt;gi|763757039|gb|KJB24370.1| hypothetical protein B456_004G148000 [Gossypium raimondii]
TRINITY_DN25097_c0_g1	234.962	197.119	0.838941	-0.253359	0.506354	0.95499	171.194	60.9267	0.355893	-1.49048	3.48856e-05	0.00643905	1934	GO:0005789;GO:0016758;GO:0016021	K03848	PF03155	virNOG07953	G	sp|Q9FF17|ALG6_ARATH Probable dolichyl pyrophosphate Man9GlcNAc2 alpha-1,3-glucosyltransferase OS=Arabidopsis thaliana GN=At5g38460 PE=2 SV=1	gi|823178173|ref|XP_012487045.1| PREDICTED: probable dolichyl pyrophosphate Man9GlcNAc2 alpha-1,3-glucosyltransferase [Gossypium raimondii] &gt;gi|763770761|gb|KJB37976.1| hypothetical protein B456_006G229700 [Gossypium raimondii]
TRINITY_DN25367_c0_g1	323.268	202.145	0.625317	-0.677339	0.0903093	0.435544	175.874	36.4143	0.207047	-2.27197	3.54715e-05	0.00651902	382	GO:0055114;GO:0006633;GO:0016021;GO:0016491;GO:0005506	-	-	virNOG03107	I	sp|Q8H1Z0|CER3_ARATH Protein ECERIFERUM 3 OS=Arabidopsis thaliana GN=CER3 PE=1 SV=1	gi|823148775|ref|XP_012474272.1| PREDICTED: protein ECERIFERUM 3-like [Gossypium raimondii] &gt;gi|763756210|gb|KJB23541.1| hypothetical protein B456_004G104100 [Gossypium raimondii]
TRINITY_DN12117_c0_g2	329.104	150.921	0.458582	-1.12475	0.00443841	0.0566007	130.848	45.741	0.349574	-1.51633	3.5562e-05	0.00651902	589	GO:0006950	-	-	virNOG24779	S	sp|Q93WF6|SAG21_ARATH Protein SENESCENCE-ASSOCIATED GENE 21, mitochondrial OS=Arabidopsis thaliana GN=SAG21 PE=2 SV=1	gi|823148325|ref|XP_012474070.1| PREDICTED: indole-3-acetic acid-induced protein ARG2-like [Gossypium raimondii] &gt;gi|763755967|gb|KJB23298.1| hypothetical protein B456_004G090700 [Gossypium raimondii]
TRINITY_DN5777_c0_g1	439.155	539.1	1.22758	0.295823	0.355222	0.855693	468.283	161.712	0.345329	-1.53396	3.66123e-05	0.00667042	2087	GO:0009772;GO:0009535;GO:0009941	K17525	-	NOG32165;virNOG12157	S	sp|Q9M158|STR4_ARATH Rhodanese-like domain-containing protein 4, chloroplastic OS=Arabidopsis thaliana GN=STR4 PE=1 SV=2	gi|590721345|ref|XP_007051586.1| Thylakoid rhodanese-like, putative isoform 1 [Theobroma cacao] &gt;gi|508703847|gb|EOX95743.1| Thylakoid rhodanese-like, putative isoform 1 [Theobroma cacao]
TRINITY_DN3677_c0_g1	1044.45	1080.92	1.03492	0.0495149	0.797874	1	938.465	258.915	0.275893	-1.85782	3.72003e-05	0.00675572	2471	GO:0004252;GO:0016021;GO:0006508	-	PF00082;PF05922	virNOG10580	O	sp|Q9FHA4|SBT19_ARATH Subtilisin-like protease SBT1.9 OS=Arabidopsis thaliana GN=SBT1.9 PE=2 SV=1	gi|1028972566|ref|XP_016729736.1| PREDICTED: subtilisin-like protease SBT1.9 [Gossypium hirsutum]
TRINITY_DN103001_c0_g1	110.531	209.946	1.89943	0.925563	0.0125111	0.1211	182.296	63.253	0.346979	-1.52708	3.71723e-05	0.00675572	1721	-	-	PF01476	virNOG01293	R	sp|O23006|LYM2_ARATH LysM domain-containing GPI-anchored protein 2 OS=Arabidopsis thaliana GN=LYM2 PE=1 SV=1	gi|763780684|gb|KJB47755.1| hypothetical protein B456_008G040500 [Gossypium raimondii]
TRINITY_DN29477_c0_g1	46.5191	38.2896	0.823094	-0.280871	0.628753	1	33.205	5.78418	0.174196	-2.52122	3.8068e-05	0.00686906	455	GO:0000287;GO:0045332;GO:0004012;GO:0005524;GO:0016021	K01530	PF16212	virNOG02917	P	sp|Q9SLK6|ALA6_ARATH Phospholipid-transporting ATPase 6 OS=Arabidopsis thaliana GN=ALA6 PE=1 SV=2	gi|763803270|gb|KJB70208.1| hypothetical protein B456_011G063600 [Gossypium raimondii]
TRINITY_DN18086_c0_g1	10685.3	5236.19	0.490039	-1.02903	0.0566485	0.331057	4548.26	1382.49	0.303961	-1.71804	3.82969e-05	0.00688036	1855	GO:0016021	-	PF12819	virNOG02246	R	sp|Q9FLW0|Y5241_ARATH Probable receptor-like protein kinase At5g24010 OS=Arabidopsis thaliana GN=At5g24010 PE=1 SV=1	gi|590721876|ref|XP_007051740.1| Fringe-related protein, putative [Theobroma cacao] &gt;gi|508704001|gb|EOX95897.1| Fringe-related protein, putative [Theobroma cacao]
TRINITY_DN22039_c0_g1	60.0405	77.7842	1.29553	0.373539	0.38606	0.88566	67.2217	18.8732	0.280761	-1.83259	3.91136e-05	0.0069906	2319	-	-	PF14389;PF04784	virNOG08983	S	-	gi|590704153|ref|XP_007047079.1| G2484-1 protein, putative isoform 2 [Theobroma cacao] &gt;gi|508699340|gb|EOX91236.1| G2484-1 protein, putative isoform 2 [Theobroma cacao]
TRINITY_DN4573_c0_g2	772.322	858.934	1.11215	0.153345	0.5839	0.999861	744.403	320.765	0.430902	-1.21457	3.94149e-05	0.00703332	1318	-	K13237	PF13561	virNOG04410	Q	sp|Q9LTV6|DECR2_ARATH Peroxisomal 2,4-dienoyl-CoA reductase OS=Arabidopsis thaliana GN=At3g12800 PE=2 SV=1	gi|1028943702|ref|XP_016715110.1| PREDICTED: peroxisomal 2,4-dienoyl-CoA reductase-like [Gossypium hirsutum]
TRINITY_DN30056_c2_g1	3387.62	4320.08	1.27525	0.350783	0.274345	0.77109	3752.6	1354.81	0.361031	-1.4698	3.97628e-05	0.00708419	1732	GO:0030418;GO:0030410	K05953	PF03059	virNOG05255	H	sp|Q9XGI7|NAS_SOLLC Nicotianamine synthase OS=Solanum lycopersicum GN=CHLN PE=2 SV=1	gi|823197433|ref|XP_012434275.1| PREDICTED: nicotianamine synthase-like [Gossypium raimondii] &gt;gi|763778327|gb|KJB45450.1| hypothetical protein B456_007G306400 [Gossypium raimondii]
TRINITY_DN5673_c0_g1	663.995	677.549	1.02041	0.0291539	0.789766	1	586.873	251.199	0.428031	-1.22421	4.05015e-05	0.00716351	3154	GO:0006468;GO:0016021;GO:0005524;GO:0004674;GO:0005886	-	PF12819;PF07714	virNOG08232;virNOG10059	T	sp|O80623|Y2393_ARATH Probable receptor-like protein kinase At2g39360 OS=Arabidopsis thaliana GN=At2g39360 PE=2 SV=1	gi|1028972621|ref|XP_016729764.1| PREDICTED: probable receptor-like protein kinase At5g59700 [Gossypium hirsutum]
TRINITY_DN4650_c0_g1	124.113	62.6052	0.504422	-0.987297	0.142504	0.560681	54.1491	13.8333	0.255466	-1.9688	4.08176e-05	0.00716608	541	-	-	-	-	-	-	-
TRINITY_DN10696_c0_g1	116.467	107.269	0.921022	-0.118693	0.871366	1	92.9596	29.6581	0.319043	-1.64818	4.08579e-05	0.00716608	1980	GO:0003677;GO:0046983	-	PF00010	virNOG16747	K	sp|Q9LT23|BH121_ARATH Transcription factor bHLH121 OS=Arabidopsis thaliana GN=BHLH121 PE=1 SV=1	gi|590702730|ref|XP_007046692.1| Basic helix-loop-helix DNA-binding superfamily protein isoform 1 [Theobroma cacao] &gt;gi|508698953|gb|EOX90849.1| Basic helix-loop-helix DNA-binding superfamily protein isoform 1 [Theobroma cacao]
TRINITY_DN2692_c0_g1	2325.18	434.876	0.187029	-2.41867	0.0111221	0.111346	377.557	33.8542	0.0896665	-3.47929	4.31269e-05	0.00745964	5036	GO:0042626;GO:0005524;GO:0055085;GO:0016021	K05658	PF00005;PF00664	virNOG01108	Q	sp|Q9LJX0|AB19B_ARATH ABC transporter B family member 19 OS=Arabidopsis thaliana GN=ABCB19 PE=1 SV=1	gi|1028990176|ref|XP_016749929.1| PREDICTED: ABC transporter B family member 19-like isoform X1 [Gossypium hirsutum]
TRINITY_DN16904_c0_g1	223.505	110.74	0.495472	-1.01312	0.0304081	0.221824	96.0066	30.6961	0.319729	-1.64508	4.37462e-05	0.00754361	885	GO:0008270;GO:0005622	-	-	virNOG11011	K	sp|Q9FHH8|COL5_ARATH Zinc finger protein CONSTANS-LIKE 5 OS=Arabidopsis thaliana GN=COL5 PE=2 SV=2	gi|765198953|gb|AJR28812.1| CONSTANS-like 6 protein [Gossypium hirsutum] &gt;gi|765198957|gb|AJR28814.1| CONSTANS-like 6 protein [Gossypium hirsutum] &gt;gi|765198961|gb|AJR28816.1| CONSTANS-like 6 protein [Gossypium hirsutum] &gt;gi|765198969|gb|AJR28820.1| CONSTANS-like 6 protein [Gossypium hirsutum var. punctatum] &gt;gi|765198973|gb|AJR28822.1| CONSTANS-like 6 protein [Gossypium hirsutum] &gt…
TRINITY_DN2343_c0_g1	1021.05	332.363	0.325512	-1.61922	0.052398	0.315093	288.579	88.8792	0.307989	-1.69905	4.4368e-05	0.00763915	3999	GO:0007018;GO:0005874;GO:0003777;GO:0008017;GO:0005524	K11498	PF00225	virNOG02989	Z	sp|F4J394|KN7G_ARATH Kinesin-like protein KIN-7G OS=Arabidopsis thaliana GN=KIN7G PE=2 SV=1	gi|823205524|ref|XP_012436816.1| PREDICTED: kinesin-like protein NACK1 [Gossypium raimondii] &gt;gi|823205527|ref|XP_012436817.1| PREDICTED: kinesin-like protein NACK1 [Gossypium raimondii] &gt;gi|823205530|ref|XP_012436818.1| PREDICTED: kinesin-like protein NACK1 [Gossypium raimondii] &gt;gi|823205533|ref|XP_012436819.1| PREDICTED: kinesin-like protein NACK1 [Gossypium raimondii] &gt;gi|76378125…
TRINITY_DN1795_c0_g1	3390.64	1792.95	0.528794	-0.919223	0.0142761	0.133002	1556.31	593.921	0.381622	-1.38978	4.47189e-05	0.00767614	2468	GO:0004672;GO:0005524;GO:0006468	-	PF00069	virNOG01515	T	sp|Q0DCT8|G11A_ORYSJ Protein kinase G11A OS=Oryza sativa subsp. japonica GN=Os06g0291600 PE=2 SV=1	gi|590605271|ref|XP_007020448.1| D6 protein kinase like 2 isoform 1 [Theobroma cacao] &gt;gi|590605275|ref|XP_007020449.1| D6 protein kinase like 2 isoform 1 [Theobroma cacao] &gt;gi|590605279|ref|XP_007020450.1| D6 protein kinase like 2 isoform 1 [Theobroma cacao] &gt;gi|508720076|gb|EOY11973.1| D6 protein kinase like 2 isoform 1 [Theobroma cacao] &gt;gi|508720077|gb|EOY11974.1| D6 protein kinas…
TRINITY_DN6688_c0_g1	2630	1852.34	0.704311	-0.505716	0.536681	0.970069	1615.4	176.86	0.109483	-3.19122	4.49908e-05	0.00769936	1253	GO:0018298;GO:0046872;GO:0009535;GO:0016168;GO:0016021;GO:0009522;GO:0009765	K08912	PF00504	virNOG02411;NOG123921	O	sp|P15194|CB2B_PINSY Chlorophyll a-b binding protein type 2 member 1B, chloroplastic OS=Pinus sylvestris PE=2 SV=1	gi|1031986489|ref|NP_001314019.1| chlorophyll a-b binding protein of LHCII type 1-like [Gossypium hirsutum] &gt;gi|1028961133|ref|XP_016724033.1| PREDICTED: chlorophyll a-b binding protein of LHCII type 1-like [Gossypium hirsutum] &gt;gi|226358409|gb|ACO51067.1| chloroplast chlorophyll A-B binding protein [Gossypium hirsutum]
TRINITY_DN12906_c1_g1	110.725	76.1854	0.688058	-0.539398	0.233127	0.723547	66.0464	19.0451	0.288359	-1.79406	4.67041e-05	0.00796838	1630	-	-	-	virNOG14018	L	sp|Q8L7W2|NUDT8_ARATH Nudix hydrolase 8 OS=Arabidopsis thaliana GN=NUDT8 PE=2 SV=2	gi|590676459|ref|XP_007039742.1| Nudix hydrolase [Theobroma cacao] &gt;gi|508776987|gb|EOY24243.1| Nudix hydrolase [Theobroma cacao]
TRINITY_DN19167_c0_g1	244.966	110.142	0.449622	-1.15322	0.0579224	0.335917	95.171	31.1078	0.326862	-1.61324	4.68678e-05	0.0079722	3177	GO:0006355;GO:0005634;GO:0009908;GO:0003677;GO:0009734	-	PF06507;PF02309	virNOG02178	K	sp|Q9FGV1|ARFH_ARATH Auxin response factor 8 OS=Arabidopsis thaliana GN=ARF8 PE=1 SV=2	gi|590648323|ref|XP_007032138.1| Auxin response factor 8-1 [Theobroma cacao] &gt;gi|508711167|gb|EOY03064.1| Auxin response factor 8-1 [Theobroma cacao]
TRINITY_DN21412_c0_g1	74.9134	59.1006	0.788919	-0.34205	0.511406	0.955581	51.4482	9.69182	0.18838	-2.40828	4.71094e-05	0.00799496	1640	GO:0016021	-	PF07719;PF11998	virNOG07951	S	sp|Q9SRY4|LPA1_ARATH Protein LOW PSII ACCUMULATION 1, chloroplastic OS=Arabidopsis thaliana GN=LPA1 PE=1 SV=1	gi|823188143|ref|XP_012490417.1| PREDICTED: protein LOW PSII ACCUMULATION 1, chloroplastic [Gossypium raimondii] &gt;gi|763774806|gb|KJB41929.1| hypothetical protein B456_007G129100 [Gossypium raimondii]
TRINITY_DN68297_c0_g1	218.657	138.041	0.631314	-0.66357	0.117466	0.508593	119.913	39.0887	0.325976	-1.61716	4.82641e-05	0.00816047	849	-	-	-	virNOG14054	S	-	gi|823142695|ref|XP_012471148.1| PREDICTED: golgin subfamily A member 4-like [Gossypium raimondii] &gt;gi|763752460|gb|KJB19848.1| hypothetical protein B456_003G121400 [Gossypium raimondii]
TRINITY_DN14912_c0_g1	34.2782	54.5591	1.59165	0.670528	0.115524	0.503398	47.0622	11.5456	0.245327	-2.02722	4.89973e-05	0.00825967	459	GO:0009987;GO:0044699	-	-	virNOG12697	K	-	gi|1031985392|ref|NP_001313668.1| NAC transcription factor 29-like [Gossypium hirsutum] &gt;gi|794464527|gb|AKA58526.1| putative NAC transcription factor [Gossypium hirsutum] &gt;gi|932245698|gb|ALG62640.1| NAP [Gossypium hirsutum]
TRINITY_DN3304_c0_g1	8234.5	7000.18	0.850103	-0.23429	0.553726	0.981579	6049.48	2740.66	0.45304	-1.14229	4.95168e-05	0.00833479	2293	GO:0006656;GO:0000234;GO:0032259	K05929	PF13489;PF13649	virNOG08053	I	sp|Q944H0|PEAM2_ARATH Phosphomethylethanolamine N-methyltransferase OS=Arabidopsis thaliana GN=NMT2 PE=2 SV=2	gi|1028949896|ref|XP_016718325.1| PREDICTED: phosphomethylethanolamine N-methyltransferase-like [Gossypium hirsutum]
TRINITY_DN2605_c1_g1	10465.4	6451.23	0.616433	-0.697984	0.0615518	0.346791	5594.24	2547.42	0.455365	-1.1349	5.02864e-05	0.00840163	2690	-	-	PF05623	virNOG00289	S	sp|Q9SRN0|NHL1_ARATH NDR1/HIN1-like protein 1 OS=Arabidopsis thaliana GN=NHL1 PE=2 SV=1	gi|823159786|ref|XP_012479727.1| PREDICTED: uncharacterized protein LOC105794892 [Gossypium raimondii] &gt;gi|1029004803|ref|XP_016666301.1| PREDICTED: uncharacterized protein LOC107886756 [Gossypium hirsutum] &gt;gi|763764458|gb|KJB31712.1| hypothetical protein B456_005G204000 [Gossypium raimondii]
TRINITY_DN20967_c0_g1	72.8228	40.8289	0.560661	-0.8348	0.0678218	0.367512	35.4278	6.91664	0.195232	-2.35674	5.04872e-05	0.00841025	2486	GO:0008152;GO:0016758	-	PF00201	virNOG15398;virNOG01783	CG	sp|Q9SYK9|U74E2_ARATH UDP-glycosyltransferase 74E2 OS=Arabidopsis thaliana GN=UGT74E2 PE=1 SV=1	gi|1029077623|ref|XP_016699003.1| PREDICTED: UDP-glycosyltransferase 74E2-like [Gossypium hirsutum]
TRINITY_DN36335_c0_g1	149.33	75.4414	0.505198	-0.985079	0.0127695	0.122914	65.5135	18.5401	0.282996	-1.82114	5.0577e-05	0.00841278	3964	-	-	PF14223	KOG0017;poaNOG23047;virNOG05810	R	sp|Q9ZT94|POLR2_ARATH Retrovirus-related Pol polyprotein from transposon RE2 OS=Arabidopsis thaliana GN=RE2 PE=4 SV=1	gi|147862911|emb|CAN81099.1| hypothetical protein VITISV_017741 [Vitis vinifera]
TRINITY_DN3855_c0_g1	4821.11	1221.92	0.253452	-1.98021	0.0194145	0.164549	1062.92	280.115	0.263534	-1.92394	5.09556e-05	0.00846329	834	-	-	-	virNOG26442	S	-	gi|763757657|gb|KJB24988.1| hypothetical protein B456_004G171000 [Gossypium raimondii]
TRINITY_DN1908_c0_g1	783.258	813.339	1.0384	0.0543677	0.79359	1	705.809	301.403	0.427032	-1.22758	5.15251e-05	0.00852022	2198	GO:0016020	-	PF02493	virNOG06435	R	-	gi|590676102|ref|XP_007039639.1| Histone H3 K4-specific methyltransferase SET7/9 family protein [Theobroma cacao] &gt;gi|508776884|gb|EOY24140.1| Histone H3 K4-specific methyltransferase SET7/9 family protein [Theobroma cacao]
TRINITY_DN9059_c0_g1	496.325	340.07	0.685177	-0.545451	0.164455	0.609836	295.578	87.5876	0.296326	-1.75474	5.19773e-05	0.00858242	933	GO:0004722;GO:0046872;GO:0006470	K01102	-	virNOG04685	T	sp|Q5PNS9|P2C64_ARATH Probable protein phosphatase 2C 64 OS=Arabidopsis thaliana GN=At4g38520 PE=2 SV=1	gi|1029096733|ref|XP_016707850.1| PREDICTED: probable protein phosphatase 2C 46 [Gossypium hirsutum] &gt;gi|1029096736|ref|XP_016707851.1| PREDICTED: probable protein phosphatase 2C 46 [Gossypium hirsutum]
TRINITY_DN33635_c0_g1	45.9439	63.4705	1.38148	0.466214	0.356939	0.857431	55.1677	12.4017	0.2248	-2.15329	5.36507e-05	0.00878777	1377	-	-	-	virNOG31828;virNOG28179;KOG1075	R	-	gi|590719201|ref|XP_007050990.1| Uncharacterized protein TCM_004701 [Theobroma cacao] &gt;gi|508703251|gb|EOX95147.1| Uncharacterized protein TCM_004701 [Theobroma cacao]
TRINITY_DN26851_c0_g1	81.946	31.7234	0.387126	-1.36912	0.0046556	0.0586248	27.5422	4.14648	0.15055	-2.73168	5.3866e-05	0.00880404	1051	-	-	-	virNOG34138;virNOG17681;NOG96741;KOG1075	OR	-	gi|985449423|ref|XP_015385965.1| PREDICTED: uncharacterized protein LOC107177137 [Citrus sinensis]
TRINITY_DN4260_c0_g1	341.382	304.424	0.891739	-0.165306	0.718368	1	264.028	95.2154	0.360626	-1.47142	5.42523e-05	0.00882806	945	GO:0031177;GO:0006633	-	PF00550	virNOG21250;virNOG23718	I	sp|P93092|ACP1_CASGL Acyl carrier protein 1, chloroplastic OS=Casuarina glauca GN=ACP1 PE=2 SV=1	gi|590641153|ref|XP_007030153.1| Acyl carrier protein [Theobroma cacao] &gt;gi|508718758|gb|EOY10655.1| Acyl carrier protein [Theobroma cacao]
TRINITY_DN40907_c0_g1	41.132	33.0124	0.802595	-0.317256	0.760109	1	28.6189	4.47378	0.156323	-2.6774	5.54496e-05	0.00895901	421	-	-	-	-	-	-	-
TRINITY_DN15114_c0_g1	112.606	79.5472	0.70642	-0.501403	0.273468	0.769619	69.0095	20.2996	0.294157	-1.76534	5.56972e-05	0.0089733	1833	GO:0006457;GO:0015031	-	PF05697;PF05698	virNOG09530	O	sp|Q8S9L5|TIG_ARATH Trigger factor-like protein TIG, Chloroplastic OS=Arabidopsis thaliana GN=TIG PE=1 SV=1	gi|590606291|ref|XP_007020702.1| Trigger factor, putative [Theobroma cacao] &gt;gi|508720330|gb|EOY12227.1| Trigger factor, putative [Theobroma cacao]
TRINITY_DN37599_c0_g2	28.5004	49.6731	1.74289	0.801484	0.111816	0.494004	43.2556	6.83824	0.158089	-2.66119	5.75937e-05	0.00919998	549	GO:0005524;GO:0006468;GO:0009507;GO:0004672	K08869	-	virNOG02912	R	-	gi|823177736|ref|XP_012486887.1| PREDICTED: uncharacterized aarF domain-containing protein kinase At1g79600, chloroplastic isoform X1 [Gossypium raimondii] &gt;gi|763770580|gb|KJB37795.1| hypothetical protein B456_006G220400 [Gossypium raimondii]
TRINITY_DN22329_c0_g1	156.817	118.732	0.757138	-0.401372	0.281809	0.782569	102.928	35.0876	0.340896	-1.55259	5.95768e-05	0.00944984	2540	-	K14304	PF07575	virNOG04134	YU	sp|Q8RXH2|NUP85_ARATH Nuclear pore complex protein NUP85 OS=Arabidopsis thaliana GN=NUP85 PE=1 SV=1	gi|1029028274|ref|XP_016677927.1| PREDICTED: nuclear pore complex protein NUP85-like [Gossypium hirsutum]
TRINITY_DN4689_c0_g1	508.694	364.248	0.716047	-0.481874	0.259323	0.748904	315.165	132.538	0.420536	-1.2497	5.95696e-05	0.00944984	2524	GO:0071805;GO:0015079;GO:0016021	K03549	PF02705	virNOG05452	P	sp|Q8W4I4|POT6_ARATH Potassium transporter 6 OS=Arabidopsis thaliana GN=POT6 PE=2 SV=1	gi|823134624|ref|XP_012467111.1| PREDICTED: potassium transporter 6-like [Gossypium raimondii] &gt;gi|763747768|gb|KJB15207.1| hypothetical protein B456_002G164700 [Gossypium raimondii]
TRINITY_DN6606_c0_g1	396.652	244.297	0.615897	-0.699239	0.0897471	0.433923	211.797	83.9971	0.396592	-1.33427	6.01654e-05	0.00952979	1306	GO:0005618;GO:0016787	-	-	virNOG16162	S	-	gi|590674578|ref|XP_007039208.1| RING-H2 zinc finger protein RHA2a, putative [Theobroma cacao] &gt;gi|508776453|gb|EOY23709.1| RING-H2 zinc finger protein RHA2a, putative [Theobroma cacao]
TRINITY_DN12647_c0_g1	64.4193	186.686	2.89798	1.53505	0.0194182	0.164553	162.924	13.2221	0.0811548	-3.62318	6.12976e-05	0.00965187	1890	GO:0016021;GO:0006810;GO:0005215	-	PF00854	virNOG06325	E	sp|Q9SX20|PTR18_ARATH Protein NRT1/ PTR FAMILY 3.1 OS=Arabidopsis thaliana GN=NPF3.1 PE=2 SV=1	gi|1029005894|ref|XP_016666822.1| PREDICTED: protein NRT1/ PTR FAMILY 3.1-like [Gossypium hirsutum]
TRINITY_DN12088_c0_g1	250.789	52.6134	0.209792	-2.25297	0.0240488	0.189627	45.8413	4.84028	0.105588	-3.24349	6.14496e-05	0.00965187	771	-	-	-	virNOG21837;virNOG17418;virNOG23780	S	-	gi|823249839|ref|XP_012457530.1| PREDICTED: uncharacterized protein LOC105778391 [Gossypium raimondii] &gt;gi|1029077744|ref|XP_016699065.1| PREDICTED: auxin-responsive protein SAUR41-like [Gossypium hirsutum] &gt;gi|763803141|gb|KJB70079.1| hypothetical protein B456_011G056900 [Gossypium raimondii]
TRINITY_DN11583_c0_g1	168.789	209.758	1.24272	0.313498	0.344572	0.855132	182.224	57.0518	0.313086	-1.67537	6.32584e-05	0.00988092	1561	GO:0016491;GO:0046872;GO:0055114	-	PF03171;PF14226	virNOG15421	Q	sp|Q39224|SRG1_ARATH Protein SRG1 OS=Arabidopsis thaliana GN=SRG1 PE=2 SV=1	gi|590615710|ref|XP_007023300.1| 2-oxoglutarate and Fe(II)-dependent oxygenase superfamily protein, putative [Theobroma cacao] &gt;gi|508778666|gb|EOY25922.1| 2-oxoglutarate and Fe(II)-dependent oxygenase superfamily protein, putative [Theobroma cacao]
TRINITY_DN109126_c0_g1	208.031	131.302	0.631164	-0.663913	0.0954921	0.450639	113.861	40.2839	0.3538	-1.49899	6.37856e-05	0.00992204	1307	GO:0018108;GO:0005886;GO:0004713;GO:0005524	-	PF07714	virNOG01446	T	sp|Q9FX99|Y1497_ARATH Probable receptor-like protein kinase At1g49730 OS=Arabidopsis thaliana GN=At1g49730 PE=2 SV=1	gi|1029134077|ref|XP_016745213.1| PREDICTED: probable receptor-like protein kinase At1g49730 [Gossypium hirsutum]
TRINITY_DN12981_c0_g1	338.528	190.193	0.561824	-0.83181	0.0344842	0.240704	165.251	57.4356	0.347565	-1.52465	6.39046e-05	0.00992686	715	GO:0004674;GO:0005524;GO:0006468	-	-	KOG0605;virNOG11364	T	-	gi|1028990844|ref|XP_016750248.1| PREDICTED: serine/threonine-protein kinase 38-like isoform X1 [Gossypium hirsutum]
TRINITY_DN22647_c0_g1	108.504	164.849	1.51929	0.603398	0.0915944	0.439116	142.816	53.4723	0.374413	-1.4173	6.4044e-05	0.00993483	391	GO:0034220;GO:0005216;GO:0016021	K05391	-	virNOG01681	P	sp|O65718|CNGC2_ARATH Cyclic nucleotide-gated ion channel 2 OS=Arabidopsis thaliana GN=CNGC2 PE=1 SV=1	gi|763766260|gb|KJB33475.1| hypothetical protein B456_006G012600 [Gossypium raimondii]
TRINITY_DN20346_c0_g1	377.738	695.552	1.84136	0.880771	0.013745	0.129647	604.091	161.363	0.267117	-1.90446	6.47904e-05	0.00998005	405	GO:0045430;GO:0009813	K01859	PF02431	virNOG04834;euNOG08455	G	sp|A2IBF8|CFI_GOSHI Chalcone--flavonone isomerase OS=Gossypium hirsutum GN=CHI PE=2 SV=1	gi|625295112|gb|AHY24650.1| chalcone isomerase, partial [Hibiscus cannabinus]
TRINITY_DN9835_c0_g1	463.055	284.397	0.614175	-0.703279	0.0763388	0.39635	246.847	67.7732	0.274555	-1.86483	6.454e-05	0.00998005	414	GO:0016021	-	-	virNOG16101;virNOG15279	S	sp|Q9SRN0|NHL1_ARATH NDR1/HIN1-like protein 1 OS=Arabidopsis thaliana GN=NHL1 PE=2 SV=1	gi|802611158|ref|XP_012074337.1| PREDICTED: protein YLS9-like [Jatropha curcas] &gt;gi|643727834|gb|KDP36127.1| hypothetical protein JCGZ_08771 [Jatropha curcas]
TRINITY_DN28236_c0_g1	918.361	178.523	0.194393	-2.36295	0.0198688	0.167111	154.768	53.2903	0.344323	-1.53816	6.49985e-05	0.00998005	1230	GO:0055114;GO:0016491	K00059	PF13561	virNOG03865	Q	sp|Q9SQR4|ADRC3_ARATH NADPH-dependent aldehyde reductase-like protein, chloroplastic OS=Arabidopsis thaliana GN=At3g03980 PE=3 SV=1	gi|728847967|gb|KHG27410.1| Short-chain type dehydrogenase/reductase [Gossypium arboreum]
TRINITY_DN23528_c0_g2	182.163	278.382	1.5282	0.611836	0.0709398	0.378256	241.243	97.9144	0.405875	-1.30089	6.50681e-05	0.00998005	597	-	-	-	virNOG00732	S	-	gi|590688722|ref|XP_007043029.1| Emb:CAB89363.1 [Theobroma cacao] &gt;gi|508706964|gb|EOX98860.1| Emb:CAB89363.1 [Theobroma cacao]
TRINITY_DN3725_c0_g1	447.015	221.843	0.496275	-1.01079	0.0203165	0.169825	192.378	76.0432	0.39528	-1.33905	6.60864e-05	0.0100852	650	GO:0005634;GO:0006355;GO:0003677	-	-	virNOG07029;virNOG35892	K	sp|Q9FNN6|SRM1_ARATH Transcription factor SRM1 OS=Arabidopsis thaliana GN=SRM1 PE=1 SV=1	gi|823209856|ref|XP_012438079.1| PREDICTED: transcription factor DIVARICATA-like [Gossypium raimondii] &gt;gi|823209859|ref|XP_012438080.1| PREDICTED: transcription factor DIVARICATA-like [Gossypium raimondii] &gt;gi|823209862|ref|XP_012438081.1| PREDICTED: transcription factor DIVARICATA-like [Gossypium raimondii] &gt;gi|823209865|ref|XP_012438082.1| PREDICTED: transcription factor DIVARICATA-li…
TRINITY_DN23957_c0_g1	919.414	20.6404	0.0224495	-5.47717	0.0383379	0.258561	17.9649	1.36005	0.0757061	-3.72345	6.68265e-05	0.0101426	1518	GO:0009751;GO:0016788;GO:0042538;GO:0010226	-	PF00657	virNOG07777	R	sp|Q9M8Y5|LTL1_ARATH GDSL esterase/lipase LTL1 OS=Arabidopsis thaliana GN=LTL1 PE=2 SV=1	gi|823153768|ref|XP_012476728.1| PREDICTED: GDSL esterase/lipase LTL1-like [Gossypium raimondii] &gt;gi|763759274|gb|KJB26605.1| hypothetical protein B456_004G249700 [Gossypium raimondii]
TRINITY_DN11079_c0_g1	333.053	445.471	1.33754	0.419581	0.244768	0.734423	386.875	132.117	0.341497	-1.55005	6.72713e-05	0.0101426	3596	-	-	PF02042;PF00564	virNOG07607	K	sp|Q7X9B9|NLP2_ARATH Protein NLP2 OS=Arabidopsis thaliana GN=NLP2 PE=2 SV=3	gi|1029095468|ref|XP_016707435.1| PREDICTED: protein NLP2-like isoform X1 [Gossypium hirsutum] &gt;gi|1029095470|ref|XP_016707436.1| PREDICTED: protein NLP2-like isoform X1 [Gossypium hirsutum] &gt;gi|1029095473|ref|XP_016707437.1| PREDICTED: protein NLP2-like isoform X1 [Gossypium hirsutum]
TRINITY_DN1119_c1_g2	895.071	639.519	0.714489	-0.485015	0.564584	0.982869	555.62	213.014	0.383381	-1.38315	6.68127e-05	0.0101426	1126	-	-	PF02701	virNOG21093	K	sp|Q8LDR0|DOF54_ARATH Dof zinc finger protein DOF5.4 OS=Arabidopsis thaliana GN=DOF5.4 PE=2 SV=2	gi|823179751|ref|XP_012487596.1| PREDICTED: dof zinc finger protein DOF5.4-like [Gossypium raimondii] &gt;gi|763771505|gb|KJB38720.1| hypothetical protein B456_006G268800 [Gossypium raimondii]
TRINITY_DN14731_c0_g1	137.604	216.259	1.5716	0.652235	0.0970494	0.455419	187.139	74.1158	0.396048	-1.33625	6.75771e-05	0.0101614	3385	GO:0004553;GO:0045493	-	PF00331;PF02018	virNOG00961	R	sp|A3DH97|RSGI6_CLOTH Anti-sigma-I factor RsgI6 OS=Clostridium thermocellum (strain ATCC 27405 / DSM 1237 / NBRC 103400 / NCIMB 10682 / NRRL B-4536 / VPI 7372) GN=rsgI6 PE=1 SV=1	gi|1028948832|ref|XP_016717755.1| PREDICTED: endo-1,4-beta-xylanase A-like [Gossypium hirsutum]
TRINITY_DN6718_c0_g2	542.743	386.016	0.711232	-0.491607	0.235208	0.725504	335.327	115.656	0.344906	-1.53573	7.07906e-05	0.0105462	1541	GO:0009941;GO:0009570;GO:0016730;GO:0055114	K17892	PF02943	virNOG20016	O	sp|Q9SJ89|FTRC_ARATH Ferredoxin-thioredoxin reductase catalytic chain, chloroplastic OS=Arabidopsis thaliana GN=FTRC PE=2 SV=1	gi|590645490|ref|XP_007031358.1| Ferredoxin thioredoxin reductase catalytic beta chain family protein isoform 1 [Theobroma cacao] &gt;gi|508710387|gb|EOY02284.1| Ferredoxin thioredoxin reductase catalytic beta chain family protein isoform 1 [Theobroma cacao]
TRINITY_DN5937_c0_g1	746.774	416.24	0.557385	-0.843255	0.0213554	0.175725	361.183	153.823	0.425886	-1.23146	7.08923e-05	0.0105474	2931	GO:0005975;GO:0004553	K01214	PF02922;PF00128	virNOG04974	G	sp|Q9M0S5|ISOA3_ARATH Isoamylase 3, chloroplastic OS=Arabidopsis thaliana GN=ISA3 PE=1 SV=2	gi|823225849|ref|XP_012445737.1| PREDICTED: isoamylase 3, chloroplastic isoform X1 [Gossypium raimondii]
TRINITY_DN80942_c0_g1	53.3906	35.7889	0.670321	-0.577076	0.238264	0.729624	30.9128	5.51739	0.178482	-2.48615	7.12959e-05	0.0105935	2231	-	-	PF00078	virNOG18495;virNOG01327;virNOG27119	R	sp|P14381|YTX2_XENLA Transposon TX1 uncharacterized 149 kDa protein OS=Xenopus laevis PE=4 SV=1	gi|731312359|ref|XP_010674085.1| PREDICTED: uncharacterized protein LOC104890338 [Beta vulgaris subsp. vulgaris]
TRINITY_DN59940_c0_g1	62.6191	34.401	0.549369	-0.864151	0.0562102	0.32941	29.6691	5.18969	0.174919	-2.51524	7.28541e-05	0.0107668	914	GO:0050794;GO:0006351;GO:0009725	K14486	PF06507;PF02362	virNOG17245;virNOG01554	K	sp|Q9XED8|ARFI_ARATH Auxin response factor 9 OS=Arabidopsis thaliana GN=ARF9 PE=1 SV=1	gi|566162594|ref|XP_002303662.2| hypothetical protein POPTR_0003s14200g [Populus trichocarpa] &gt;gi|550343144|gb|EEE78641.2| hypothetical protein POPTR_0003s14200g [Populus trichocarpa]
TRINITY_DN17804_c0_g1	75.3132	75.0688	0.996755	-0.00468885	0.968507	1	64.9708	19.3724	0.298171	-1.74579	7.31182e-05	0.0107791	1287	GO:0003677;GO:0006355;GO:0005634	-	PF05920	virNOG07090	K	sp|Q9SW80|BLH2_ARATH BEL1-like homeodomain protein 2 OS=Arabidopsis thaliana GN=BLH2 PE=1 SV=3	gi|823205990|ref|XP_012436959.1| PREDICTED: BEL1-like homeodomain protein 4 [Gossypium raimondii] &gt;gi|823205993|ref|XP_012436960.1| PREDICTED: BEL1-like homeodomain protein 4 [Gossypium raimondii] &gt;gi|763781406|gb|KJB48477.1| hypothetical protein B456_008G070800 [Gossypium raimondii]
TRINITY_DN10240_c0_g1	396.428	214.281	0.540529	-0.887556	0.0221814	0.179913	186.167	62.8748	0.337733	-1.56604	7.3329e-05	0.0107819	1872	GO:0016829	-	PF13714	virNOG02841	C	sp|Q0QLE4|DML_EUBBA 2,3-dimethylmalate lyase OS=Eubacterium barkeri GN=Dml PE=1 SV=1	gi|823178073|ref|XP_012487007.1| PREDICTED: petal death protein-like isoform X1 [Gossypium raimondii] &gt;gi|823178076|ref|XP_012487009.1| PREDICTED: petal death protein-like isoform X1 [Gossypium raimondii] &gt;gi|763770675|gb|KJB37890.1| hypothetical protein B456_006G227600 [Gossypium raimondii]
TRINITY_DN37357_c0_g1	75.4554	51.3499	0.680532	-0.555264	0.250261	0.734845	44.5707	10.6741	0.239487	-2.06198	7.49004e-05	0.0109844	2740	GO:0006821;GO:1903959;GO:0016021;GO:0005247	-	PF00654	virNOG02761	P	sp|Q8GX93|CLCE_ARATH Chloride channel protein CLC-e OS=Arabidopsis thaliana GN=CLC-E PE=2 SV=2	gi|823202939|ref|XP_012435979.1| PREDICTED: chloride channel protein CLC-e [Gossypium raimondii] &gt;gi|763780069|gb|KJB47140.1| hypothetical protein B456_008G012300 [Gossypium raimondii]
TRINITY_DN66845_c0_g1	32.6895	32.1658	0.983979	-0.0233004	0.984755	1	27.8919	4.48504	0.160801	-2.63665	7.55857e-05	0.0110418	1226	GO:0019013;GO:0000166;GO:0003676;GO:0030529;GO:0009570	K13126	PF00076	virNOG13775	A	sp|Q04836|CP31A_ARATH 31 kDa ribonucleoprotein, chloroplastic OS=Arabidopsis thaliana GN=CP31A PE=1 SV=1	gi|728809789|gb|KHF99254.1| 29 kDa ribonucleoprotein B, chloroplastic [Gossypium arboreum]
TRINITY_DN36240_c0_g1	11.5202	14.928	1.29581	0.373859	0.612882	1	12.9188	0.35524	0.0274979	-5.18454	7.66083e-05	0.0111671	601	-	-	-	virNOG08714	S	sp|Q93Z37|BIG1E_ARATH Protein BIG GRAIN 1-like E OS=Arabidopsis thaliana GN=At1g69160 PE=2 SV=1	gi|590698888|ref|XP_007045803.1| Uncharacterized protein TCM_011482 [Theobroma cacao] &gt;gi|508709738|gb|EOY01635.1| Uncharacterized protein TCM_011482 [Theobroma cacao]
TRINITY_DN48036_c0_g1	75.2926	54.2589	0.720641	-0.472647	0.310445	0.818521	47.1705	11.6347	0.246652	-2.01945	7.66415e-05	0.0111671	3359	-	K03348	-	virNOG07809	D	sp|Q9FFF9|APC1_ARATH Anaphase-promoting complex subunit 1 OS=Arabidopsis thaliana GN=APC1 PE=2 SV=1	gi|1028962175|ref|XP_016724579.1| PREDICTED: anaphase-promoting complex subunit 1-like [Gossypium hirsutum]
TRINITY_DN87936_c0_g1	147.311	162.796	1.10512	0.144201	0.75648	1	141.192	51.3079	0.36339	-1.46041	7.78637e-05	0.0112774	2020	-	K14664	PF01546;PF07687	virNOG03368	E	sp|Q7XUA8|ILL5_ORYSJ IAA-amino acid hydrolase ILR1-like 5 OS=Oryza sativa subsp. japonica GN=ILL5 PE=2 SV=1	gi|1028966223|ref|XP_016726630.1| PREDICTED: IAA-amino acid hydrolase ILR1-like 3 isoform X1 [Gossypium hirsutum]
TRINITY_DN8831_c0_g1	632.217	502.99	0.795598	-0.329889	0.334216	0.843142	436.786	168.07	0.384789	-1.37786	7.8099e-05	0.0112774	2271	GO:0042026;GO:0005737;GO:0005524	-	PF00118	virNOG10150	O	sp|P08926|RUBA_PEA RuBisCO large subunit-binding protein subunit alpha, chloroplastic OS=Pisum sativum PE=1 SV=2	gi|823260695|ref|XP_012463071.1| PREDICTED: ruBisCO large subunit-binding protein subunit alpha [Gossypium raimondii] &gt;gi|763817007|gb|KJB83859.1| hypothetical protein B456_013G268400 [Gossypium raimondii]
TRINITY_DN1545_c0_g1	43621	42799.2	0.98116	-0.0274394	0.993274	1	37237.8	10286.2	0.276231	-1.85605	7.82594e-05	0.0112862	7219	GO:0016021;GO:0055085;GO:0005524;GO:0042626	-	PF00005;PF00664	virNOG02604	Q	sp|Q7DM58|AB4C_ARATH ABC transporter C family member 4 OS=Arabidopsis thaliana GN=ABCC4 PE=1 SV=2	gi|1029071510|ref|XP_016696006.1| PREDICTED: ABC transporter C family member 4-like [Gossypium hirsutum] &gt;gi|1029071512|ref|XP_016696008.1| PREDICTED: ABC transporter C family member 4-like [Gossypium hirsutum]
TRINITY_DN4252_c0_g1	267.041	354.085	1.32596	0.407034	0.230915	0.72112	307.396	129.079	0.41991	-1.25185	7.87699e-05	0.0113453	2697	GO:0016021;GO:0055085	K08193	PF07690	virNOG03633	G	sp|Q8GX78|ANTR2_ARATH Ascorbate transporter, chloroplastic OS=Arabidopsis thaliana GN=PHT4;4 PE=1 SV=1	gi|1029130258|ref|XP_016743431.1| PREDICTED: ascorbate transporter, chloroplastic-like isoform X1 [Gossypium hirsutum]
TRINITY_DN931_c0_g2	4504.15	3463.76	0.769015	-0.378916	0.446621	0.930511	3003.98	1388.22	0.462126	-1.11364	8.23466e-05	0.0117702	1576	GO:0009640;GO:0000989;GO:0006355;GO:0005634;GO:0008270	-	PF00643	virNOG04397	S	sp|Q9SID1|BBX25_ARATH B-box zinc finger protein 25 OS=Arabidopsis thaliana GN=BBX25 PE=1 SV=2	gi|823178167|ref|XP_012487043.1| PREDICTED: B-box zinc finger protein 24-like [Gossypium raimondii] &gt;gi|1028986485|ref|XP_016748117.1| PREDICTED: B-box zinc finger protein 24-like [Gossypium hirsutum] &gt;gi|1029013281|ref|XP_016670516.1| PREDICTED: B-box zinc finger protein 24-like [Gossypium hirsutum] &gt;gi|728835768|gb|KHG15211.1| Salt tolerance -like protein [Gossypium arboreum] &gt;gi|76…
TRINITY_DN24186_c0_g1	119.829	53.6892	0.448048	-1.15828	0.291212	0.795938	46.8335	3.45812	0.0738386	-3.75948	8.29542e-05	0.0118375	1462	GO:0016787;GO:0009941	-	PF12697	virNOG07592	R	sp|Q9FFZ1|PPH_ARATH Pheophytinase, chloroplastic OS=Arabidopsis thaliana GN=PPH PE=1 SV=1	gi|1029064279|ref|XP_016692402.1| PREDICTED: pheophytinase, chloroplastic [Gossypium hirsutum]
TRINITY_DN20282_c0_g1	46.3317	23.2631	0.502099	-0.993956	0.0469973	0.293778	20.0773	2.11475	0.105331	-3.247	8.32633e-05	0.0118375	1594	GO:0016021;GO:0006810	K13354	PF00153	virNOG09850	C	sp|O04200|PXN_ARATH Peroxisomal nicotinamide adenine dinucleotide carrier OS=Arabidopsis thaliana GN=PXN PE=1 SV=1	gi|823228473|ref|XP_012446993.1| PREDICTED: peroxisomal nicotinamide adenine dinucleotide carrier-like [Gossypium raimondii] &gt;gi|823228475|ref|XP_012446994.1| PREDICTED: peroxisomal nicotinamide adenine dinucleotide carrier-like [Gossypium raimondii] &gt;gi|823228477|ref|XP_012446995.1| PREDICTED: peroxisomal nicotinamide adenine dinucleotide carrier-like [Gossypium raimondii] &gt;gi|823228479…
TRINITY_DN8192_c0_g1	69.8488	90.9941	1.30273	0.381538	0.403412	0.904727	78.7839	25.269	0.320738	-1.64053	8.33418e-05	0.0118375	773	GO:0008233;GO:0006508	-	PF04398	virNOG22193;virNOG21085	R	-	gi|823221788|ref|XP_012443589.1| PREDICTED: uncharacterized protein LOC105768284 [Gossypium raimondii] &gt;gi|763795669|gb|KJB62665.1| hypothetical protein B456_009G428900 [Gossypium raimondii]
TRINITY_DN3320_c0_g2	1467.48	829.841	0.565486	-0.822437	0.0335254	0.236473	720.649	214.378	0.297479	-1.74914	8.38809e-05	0.0118692	1993	GO:0016787;GO:0008270	-	PF14437	virNOG01432	F	sp|O34598|GUAD_BACSU Guanine deaminase OS=Bacillus subtilis (strain 168) GN=guaD PE=1 SV=1	gi|590642863|ref|XP_007030638.1| Cytidine/deoxycytidylate deaminase family protein isoform 1 [Theobroma cacao] &gt;gi|508719243|gb|EOY11140.1| Cytidine/deoxycytidylate deaminase family protein isoform 1 [Theobroma cacao]
TRINITY_DN18531_c0_g1	138.95	92.6491	0.666782	-0.584712	0.163104	0.606501	80.2652	26.1567	0.325879	-1.61759	8.75646e-05	0.0122826	1071	GO:0003677;GO:0016021;GO:0005634	-	PF03110	virNOG00326	R	sp|Q9SMX9|SPL1_ARATH Squamosa promoter-binding-like protein 1 OS=Arabidopsis thaliana GN=SPL1 PE=1 SV=2	gi|590662520|ref|XP_007035970.1| Squamosa promoter-binding protein, putative isoform 1 [Theobroma cacao] &gt;gi|508714999|gb|EOY06896.1| Squamosa promoter-binding protein, putative isoform 1 [Theobroma cacao]
TRINITY_DN20581_c1_g1	499.813	244.92	0.490025	-1.02907	0.0986087	0.459848	212.911	71.7912	0.337189	-1.56837	8.81312e-05	0.0123314	3507	GO:0009987;GO:0005488;GO:0016020	-	PF13947;PF01453;PF00954;PF08276;PF07714	COG0515;virNOG15954	T	sp|Q9ZR08|Y4230_ARATH G-type lectin S-receptor-like serine/threonine-protein kinase At4g03230 OS=Arabidopsis thaliana GN=At4g03230 PE=3 SV=3	gi|823265961|ref|XP_012465700.1| PREDICTED: G-type lectin S-receptor-like serine/threonine-protein kinase At4g03230 isoform X1 [Gossypium raimondii]
TRINITY_DN43644_c0_g1	121.595	55.6957	0.458044	-1.12644	0.00802943	0.0880571	48.3036	10.9743	0.227194	-2.13801	8.98834e-05	0.0125299	3025	GO:0009941;GO:0005524;GO:0009793	-	PF00004	virNOG13586	O	sp|F4KF14|FTSI4_ARATH Probable inactive ATP-dependent zinc metalloprotease FTSHI 4, chloroplastic OS=Arabidopsis thaliana GN=FTSHI4 PE=1 SV=1	gi|1029102087|ref|XP_016710419.1| PREDICTED: probable inactive ATP-dependent zinc metalloprotease FTSHI 4, chloroplastic [Gossypium hirsutum]
TRINITY_DN29171_c0_g1	229.091	211.118	0.921546	-0.117872	0.726976	1	183.884	34.5603	0.187946	-2.41161	9.00322e-05	0.0125352	5063	GO:0016021;GO:0055085;GO:0005524;GO:0042626	-	PF00005;PF00664	virNOG02613	Q	sp|Q9LK64|AB3C_ARATH ABC transporter C family member 3 OS=Arabidopsis thaliana GN=ABCC3 PE=1 SV=1	gi|823264743|ref|XP_012465114.1| PREDICTED: ABC transporter C family member 3-like isoform X1 [Gossypium raimondii] &gt;gi|763814801|gb|KJB81653.1| hypothetical protein B456_013G154800 [Gossypium raimondii]
TRINITY_DN12555_c1_g2	38.1991	14.7461	0.386033	-1.3732	0.0396632	0.264634	12.8203	0.35524	0.0277092	-5.17349	9.07533e-05	0.0125889	597	GO:0008610;GO:0016021;GO:0051996;GO:0004310	K00801	-	virNOG04952;COG1562	I	sp|P53799|FDFT1_ARATH Squalene synthase 1 OS=Arabidopsis thaliana GN=SQS1 PE=1 SV=1	gi|802563994|ref|XP_012067183.1| PREDICTED: squalene synthase-like [Jatropha curcas] &gt;gi|643735085|gb|KDP41726.1| hypothetical protein JCGZ_26744 [Jatropha curcas]
TRINITY_DN11244_c0_g1	69.2632	50.6748	0.731626	-0.450821	0.27292	0.768905	43.9835	10.6516	0.242173	-2.04589	9.23267e-05	0.0127901	579	GO:0003677;GO:0009734;GO:0006355;GO:0005634	K14486	-	virNOG01554	K	sp|Q9XED8|ARFI_ARATH Auxin response factor 9 OS=Arabidopsis thaliana GN=ARF9 PE=1 SV=1	gi|590679421|ref|XP_007040576.1| Auxin response factor 9 isoform 1 [Theobroma cacao] &gt;gi|508777821|gb|EOY25077.1| Auxin response factor 9 isoform 1 [Theobroma cacao]
TRINITY_DN774_c0_g1	369.391	447.859	1.21242	0.277895	0.476128	0.953892	388.652	163.276	0.420109	-1.25117	9.34662e-05	0.0129176	2462	GO:0016021	-	PF07343	virNOG13280	S	-	gi|823237459|ref|XP_012451382.1| PREDICTED: uncharacterized protein LOC105773802 isoform X1 [Gossypium raimondii] &gt;gi|763799168|gb|KJB66123.1| hypothetical protein B456_010G131400 [Gossypium raimondii]
TRINITY_DN78397_c1_g1	2.97859	12.2958	4.12805	2.04546	0.0267469	0.203772	10.709	0	0	#NAME?	9.45075e-05	0.0130296	657	-	-	-	-	-	-	-
TRINITY_DN2662_c0_g1	8434.26	6967.6	0.826107	-0.275599	0.554016	0.981579	6037.85	1823.88	0.302074	-1.72702	9.54023e-05	0.0131049	2065	GO:0052696;GO:0043231;GO:0009813;GO:0080044;GO:0080043	-	PF00201	virNOG04662	CG	sp|F8WLS6|UGT6_CATRO 7-deoxyloganetin glucosyltransferase OS=Catharanthus roseus GN=UGT85A23 PE=1 SV=1	gi|823228457|ref|XP_012446985.1| PREDICTED: 7-deoxyloganetin glucosyltransferase [Gossypium raimondii] &gt;gi|1029046959|ref|XP_016687167.1| PREDICTED: 7-deoxyloganetin glucosyltransferase-like [Gossypium hirsutum] &gt;gi|763792015|gb|KJB59011.1| hypothetical protein B456_009G235700 [Gossypium raimondii]
TRINITY_DN522_c0_g1	1401.09	837.383	0.597664	-0.742593	0.0434733	0.279923	727.331	256.914	0.353228	-1.50133	9.81513e-05	0.0134009	1517	GO:0006810;GO:0016021	K13354	PF00153	virNOG09850	C	sp|O04200|PXN_ARATH Peroxisomal nicotinamide adenine dinucleotide carrier OS=Arabidopsis thaliana GN=PXN PE=1 SV=1	gi|823239839|ref|XP_012452562.1| PREDICTED: peroxisomal nicotinamide adenine dinucleotide carrier isoform X1 [Gossypium raimondii]
TRINITY_DN1193_c0_g1	1565	1177.2	0.752206	-0.4108	0.23756	0.728617	1021.12	370.919	0.363248	-1.46097	9.90708e-05	0.0134775	3456	GO:0005886	-	PF03000	virNOG03405	R	sp|Q9FKB6|Y5880_ARATH BTB/POZ domain-containing protein At5g48800 OS=Arabidopsis thaliana GN=At5g48800 PE=2 SV=1	gi|590713953|ref|XP_007049780.1| Phototropic-responsive NPH3 family protein [Theobroma cacao] &gt;gi|508702041|gb|EOX93937.1| Phototropic-responsive NPH3 family protein [Theobroma cacao]
TRINITY_DN66308_c0_g1	100.736	93.985	0.932982	-0.100078	0.974539	1	82.0773	5.51236	0.0671606	-3.89624	0.000102153	0.0138134	1267	GO:0009654;GO:0015979	K08903	PF03912	virNOG18914	R	sp|Q0JG75|PSB28_ORYSJ Photosystem II reaction center PSB28 protein, chloroplastic OS=Oryza sativa subsp. japonica GN=PSB28 PE=2 SV=2	gi|728813701|gb|KHG01299.1| Photosystem II reaction center PSB28, chloroplastic [Gossypium arboreum]
TRINITY_DN78231_c0_g1	20.2847	57.0173	2.81085	1.49101	0.00543635	0.065985	49.603	12.3735	0.249451	-2.00317	0.000104272	0.0140326	1331	GO:0009451;GO:0008270;GO:0009507	-	PF01535	virNOG07278;virNOG15663	R	sp|Q9FI80|PP425_ARATH Pentatricopeptide repeat-containing protein At5g48910 OS=Arabidopsis thaliana GN=PCMP-H38 PE=2 SV=1	gi|823189307|ref|XP_012490790.1| PREDICTED: pentatricopeptide repeat-containing protein At5g48910 [Gossypium raimondii] &gt;gi|763775303|gb|KJB42426.1| hypothetical protein B456_007G152300 [Gossypium raimondii]
TRINITY_DN19883_c3_g1	54.9346	35.7635	0.65102	-0.619226	0.181962	0.638361	31.1067	5.86177	0.188441	-2.40782	0.000105506	0.0141162	2423	GO:0055114;GO:0016021;GO:0016491	-	PF08022;PF08030	virNOG00403	PQ	sp|Q8VY13|FRO8_ARATH Ferric reduction oxidase 8, mitochondrial OS=Arabidopsis thaliana GN=FRO8 PE=1 SV=1	gi|728839466|gb|KHG18909.1| Ferric reduction oxidase 8, mitochondrial -like protein [Gossypium arboreum]
TRINITY_DN11226_c1_g1	484.767	436.418	0.900264	-0.15158	0.700348	1	377.427	166.213	0.440385	-1.18316	0.000106705	0.0141908	8543	GO:0016021	-	-	virNOG15679;COG2801	LR	sp|Q9FVQ4|PLGG1_ARATH Plastidal glycolate/glycerate translocator 1, chloroplastic OS=Arabidopsis thaliana GN=PLGG1 PE=1 SV=1	gi|1029068382|ref|XP_016694412.1| PREDICTED: uncharacterized protein K02A2.6-like [Gossypium hirsutum]
TRINITY_DN6922_c0_g1	302.331	246.003	0.813688	-0.297452	0.386131	0.88572	213.376	87.3683	0.409457	-1.28821	0.000107451	0.0142731	3232	GO:0008270	K15601	PF02373;PF10497;PF08879	virNOG01339	K	sp|Q9SSE9|JMJ25_ARATH Lysine-specific demethylase JMJ25 OS=Arabidopsis thaliana GN=JMJ25 PE=1 SV=1	gi|823153470|ref|XP_012476576.1| PREDICTED: lysine-specific demethylase JMJ25 isoform X2 [Gossypium raimondii] &gt;gi|763759087|gb|KJB26418.1| hypothetical protein B456_004G240400 [Gossypium raimondii]
TRINITY_DN9969_c0_g1	398.004	187.258	0.470494	-1.08775	0.00523529	0.0640687	162.264	64.4678	0.397302	-1.33169	0.000108087	0.0143205	2791	-	-	-	virNOG08530	S	-	gi|590670572|ref|XP_007038093.1| ARM repeat superfamily protein isoform 1 [Theobroma cacao] &gt;gi|590670575|ref|XP_007038094.1| ARM repeat superfamily protein isoform 1 [Theobroma cacao] &gt;gi|508775338|gb|EOY22594.1| ARM repeat superfamily protein isoform 1 [Theobroma cacao] &gt;gi|508775339|gb|EOY22595.1| ARM repeat superfamily protein isoform 1 [Theobroma cacao]
TRINITY_DN15472_c0_g2	157.406	114.268	0.725947	-0.462065	0.254651	0.741408	99.3048	35.0267	0.352719	-1.50341	0.000108905	0.0143934	929	-	-	-	-	-	-	-
TRINITY_DN2569_c0_g1	1580.03	1517.82	0.960624	-0.057956	0.931953	1	1314.2	609.505	0.463785	-1.10847	0.000108994	0.0143934	2123	-	-	-	virNOG08501	R	sp|Q9C9X7|IDD14_ARATH Protein indeterminate-domain 14 OS=Arabidopsis thaliana GN=IDD14 PE=1 SV=1	gi|728827540|gb|KHG07236.1| Zinc finger MAGPIE -like protein [Gossypium arboreum]
TRINITY_DN30131_c0_g1	120.344	75.9009	0.630697	-0.664981	0.124357	0.520789	65.7538	9.43085	0.143427	-2.80161	0.000109848	0.0144216	2688	-	-	-	-	-	-	gi|763743500|gb|KJB10999.1| hypothetical protein B456_001G235700 [Gossypium raimondii] &gt;gi|763743501|gb|KJB11000.1| hypothetical protein B456_001G235700 [Gossypium raimondii]
TRINITY_DN17318_c0_g1	1517.54	1004.12	0.661674	-0.595809	0.132319	0.53949	872.172	352.312	0.403948	-1.30776	0.000111208	0.0145212	2919	GO:0006355;GO:0005634;GO:0003677	-	PF02362	virNOG18016	K	sp|Q9FNI3|Y5625_ARATH B3 domain-containing protein At5g06250 OS=Arabidopsis thaliana GN=At5g06250 PE=3 SV=1	gi|823217917|ref|XP_012441607.1| PREDICTED: B3 domain-containing protein At2g36080-like [Gossypium raimondii] &gt;gi|763795056|gb|KJB62052.1| hypothetical protein B456_009G399000 [Gossypium raimondii]
TRINITY_DN9031_c0_g1	1445.2	754.147	0.521827	-0.938355	0.0592162	0.340728	652.541	295.819	0.453333	-1.14136	0.000111193	0.0145212	1596	GO:0055085;GO:0016021;GO:0022891	-	PF00083	virNOG03715	R	sp|Q41144|STC_RICCO Sugar carrier protein C OS=Ricinus communis GN=STC PE=2 SV=1	gi|823222332|ref|XP_012443877.1| PREDICTED: sugar carrier protein C-like [Gossypium raimondii] &gt;gi|763790666|gb|KJB57662.1| hypothetical protein B456_009G174100 [Gossypium raimondii]
TRINITY_DN33116_c0_g1	294.815	356.639	1.2097	0.274653	0.489659	0.95499	310.241	65.2075	0.210184	-2.25028	0.00011218	0.0146088	773	GO:0009538;GO:0015979;GO:0016021	K02695	-	virNOG26795;virNOG19231	GR	sp|O04006|PSAH_BRACM Photosystem I reaction center subunit VI, chloroplastic OS=Brassica campestris GN=PSAH PE=2 SV=1	gi|823220542|ref|XP_012442971.1| PREDICTED: photosystem I reaction center subunit VI, chloroplastic-like [Gossypium raimondii] &gt;gi|1029050699|ref|XP_016689034.1| PREDICTED: photosystem I reaction center subunit VI, chloroplastic-like [Gossypium hirsutum] &gt;gi|763789763|gb|KJB56759.1| hypothetical protein B456_009G134900 [Gossypium raimondii]
TRINITY_DN76277_c0_g1	35.5627	48.1202	1.35311	0.436275	0.449897	0.933592	42.0102	2.80312	0.0667248	-3.90563	0.000113025	0.0147019	1743	GO:0016021;GO:0003333	K03834	PF03222	virNOG01291	S	sp|P0AAD4|TYRP_ECOLI Tyrosine-specific transport protein OS=Escherichia coli (strain K12) GN=tyrP PE=1 SV=1	gi|823172983|ref|XP_012485305.1| PREDICTED: uncharacterized protein LOC105799343 isoform X1 [Gossypium raimondii] &gt;gi|823172986|ref|XP_012485306.1| PREDICTED: uncharacterized protein LOC105799343 isoform X2 [Gossypium raimondii] &gt;gi|763768463|gb|KJB35678.1| hypothetical protein B456_006G123700 [Gossypium raimondii]
TRINITY_DN21757_c0_g1	203.389	170.076	0.83621	-0.258063	0.496655	0.95499	147.887	44.309	0.299614	-1.73882	0.000114005	0.0148031	806	GO:0007165;GO:0009881;GO:0042803;GO:0010224;GO:0016874	-	PF00415	virNOG01754	S	sp|Q9FN03|UVR8_ARATH Ultraviolet-B receptor UVR8 OS=Arabidopsis thaliana GN=UVR8 PE=1 SV=1	gi|728832841|gb|KHG12284.1| Herc4 [Gossypium arboreum]
TRINITY_DN77791_c0_g1	54.8264	25.8628	0.471721	-1.08399	0.0412482	0.271634	22.5364	2.44788	0.108619	-3.20265	0.00011667	0.0149542	1544	GO:0016567;GO:0004842	-	PF04564	virNOG09253	O	sp|Q9FXA4|PUB26_ARATH U-box domain-containing protein 26 OS=Arabidopsis thaliana GN=PUB26 PE=2 SV=1	gi|823263787|ref|XP_012464651.1| PREDICTED: U-box domain-containing protein 26-like [Gossypium raimondii] &gt;gi|763812495|gb|KJB79347.1| hypothetical protein B456_013G045000 [Gossypium raimondii]
TRINITY_DN4819_c0_g1	579.233	602.8	1.04069	0.0575351	0.75798	1	522.722	234.15	0.447945	-1.15861	0.000118022	0.0151078	573	-	-	-	virNOG23498;virNOG25465	R	sp|P82353|NLTP2_PRUAR Non-specific lipid-transfer protein 2 OS=Prunus armeniaca PE=1 SV=1	gi|823169655|ref|XP_012484269.1| PREDICTED: non-specific lipid-transfer protein 2-like [Gossypium raimondii] &gt;gi|763767099|gb|KJB34314.1| hypothetical protein B456_006G059100 [Gossypium raimondii]
TRINITY_DN10668_c0_g1	76.6752	66.7221	0.870192	-0.200594	0.896747	1	58.0888	12.4111	0.213657	-2.22663	0.00012179	0.0155023	419	-	K03093	-	virNOG04907	K	sp|Q9ZNX9|SIGE_ARATH RNA polymerase sigma factor sigE, chloroplastic/mitochondrial OS=Arabidopsis thaliana GN=SIGE PE=1 SV=1	gi|763785551|gb|KJB52622.1| hypothetical protein B456_008G270500 [Gossypium raimondii]
TRINITY_DN31748_c0_g1	56.4044	39.29	0.696578	-0.521644	0.657735	1	34.1683	4.54052	0.132887	-2.91173	0.000123999	0.0156948	402	GO:0009926;GO:0016210;GO:0010224;GO:0005783;GO:0016021;GO:0005634;GO:0009813;GO:0009629;GO:0009705	K00660	PF02797	COG3424;virNOG10548	HQ	sp|P51090|CHSY_VITVI Chalcone synthase OS=Vitis vinifera GN=CHS PE=2 SV=1	gi|590647992|ref|XP_007032052.1| Chalcone and stilbene synthase family protein [Theobroma cacao] &gt;gi|508711081|gb|EOY02978.1| Chalcone and stilbene synthase family protein [Theobroma cacao]
TRINITY_DN20995_c0_g1	71.9611	67.7405	0.941349	-0.0871983	0.835371	1	58.804	7.51655	0.127824	-2.96777	0.000124531	0.0157093	4280	-	-	PF00931	NOG96741;virNOG17255	RT	sp|Q9SZ66|DSC1_ARATH Disease resistance-like protein DSC1 OS=Arabidopsis thaliana GN=DSC1 PE=1 SV=1	gi|1029081641|ref|XP_016701000.1| PREDICTED: putative disease resistance protein At4g11170 isoform X1 [Gossypium hirsutum] &gt;gi|1029081643|ref|XP_016701001.1| PREDICTED: putative disease resistance protein At4g11170 isoform X1 [Gossypium hirsutum] &gt;gi|1029081645|ref|XP_016701002.1| PREDICTED: putative disease resistance protein At4g11170 isoform X1 [Gossypium hirsutum] &gt;gi|1029081647|ref|…
TRINITY_DN4098_c0_g1	190.073	257.719	1.35589	0.439243	0.184827	0.643724	223.111	93.5397	0.419252	-1.25411	0.000126008	0.0158779	689	GO:0009733	K14488	-	virNOG24127;virNOG24190	S	sp|Q9FK62|SAU24_ARATH Auxin-responsive protein SAUR24 OS=Arabidopsis thaliana GN=SAUR24 PE=2 SV=1	gi|823128240|ref|XP_012442062.1| PREDICTED: auxin-induced protein 15A-like [Gossypium raimondii] &gt;gi|763739029|gb|KJB06528.1| hypothetical protein B456_001G246500 [Gossypium raimondii]
TRINITY_DN7633_c0_g1	58.4977	40.5413	0.693041	-0.528988	0.2943	0.798679	35.1757	7.62129	0.216663	-2.20647	0.000128691	0.0161617	1601	-	-	-	virNOG22725	S	-	gi|763744048|gb|KJB11547.1| hypothetical protein B456_001G265400, partial [Gossypium raimondii]
TRINITY_DN27711_c0_g1	1009.76	911.822	0.903009	-0.147187	0.802499	1	790.372	362.97	0.45924	-1.12268	0.000128618	0.0161617	513	GO:0006508;GO:0008234	K01373	-	virNOG00796	O	sp|P05993|PAPA5_CARPA Cysteine proteinase (Fragment) OS=Carica papaya PE=2 SV=1	gi|728835619|gb|KHG15062.1| Cysteinease RD19a -like protein [Gossypium arboreum]
TRINITY_DN14781_c0_g2	29.2721	71.306	2.43597	1.2845	0.0039114	0.0514118	61.6995	18.8837	0.306059	-1.70812	0.0001329	0.0165065	2414	GO:0030244;GO:0016760;GO:0071555;GO:0016021	-	PF03552	virNOG09811	S	sp|Q651X6|CSLE6_ORYSJ Cellulose synthase-like protein E6 OS=Oryza sativa subsp. japonica GN=CSLE6 PE=2 SV=1	gi|823132350|ref|XP_012461981.1| PREDICTED: cellulose synthase-like protein E1 isoform X1 [Gossypium raimondii] &gt;gi|763746472|gb|KJB13911.1| hypothetical protein B456_002G101400 [Gossypium raimondii]
TRINITY_DN6036_c0_g1	2976.16	1394.11	0.468426	-1.09411	0.0743608	0.389444	1212.3	416.052	0.343192	-1.54291	0.000132722	0.0165065	2506	GO:0055114;GO:0016491	-	PF13561	virNOG14571;virNOG15942	Q	sp|Q5C9I9|ISPD_MENPI (-)-isopiperitenol/(-)-carveol dehydrogenase, mitochondrial OS=Mentha piperita PE=1 SV=1	gi|1029017650|ref|XP_016672662.1| PREDICTED: (-)-isopiperitenol/(-)-carveol dehydrogenase, mitochondrial-like [Gossypium hirsutum]
TRINITY_DN64970_c1_g2	74.9553	98.2684	1.31103	0.390698	0.398753	0.900501	85.2147	19.3511	0.227086	-2.13869	0.000133279	0.0165312	1670	-	-	-	virNOG37781;virNOG37264	R	-	gi|590642453|ref|XP_007030522.1| Uncharacterized protein TCM_026293 [Theobroma cacao] &gt;gi|508719127|gb|EOY11024.1| Uncharacterized protein TCM_026293 [Theobroma cacao]
TRINITY_DN5442_c0_g1	482.956	339.106	0.702147	-0.510156	0.190376	0.652274	294.393	126.717	0.430437	-1.21613	0.000136902	0.016892	1235	GO:0016616;GO:0055114;GO:0051287	K15919	PF02826;PF00389	virNOG01577	E	sp|Q9CA90|HPR2_ARATH Glyoxylate/hydroxypyruvate reductase A HPR2 OS=Arabidopsis thaliana GN=HPR2 PE=1 SV=1	gi|1028973255|ref|XP_016730085.1| PREDICTED: hydroxyphenylpyruvate reductase-like [Gossypium hirsutum]
TRINITY_DN14403_c0_g1	15.9609	22.1657	1.38875	0.473787	0.518665	0.95634	19.2513	2.09807	0.108983	-3.19782	0.000142004	0.0173013	547	GO:0046872;GO:0009535;GO:0018298;GO:0016168;GO:0009765;GO:0016021;GO:0009522	K08909	-	virNOG04253	R	sp|Q9SY97|LHCA3_ARATH Photosystem I chlorophyll a/b-binding protein 3-1, chloroplastic OS=Arabidopsis thaliana GN=LHCA3 PE=1 SV=1	gi|763775554|gb|KJB42677.1| hypothetical protein B456_007G163200 [Gossypium raimondii]
TRINITY_DN30186_c0_g2	50.8435	56.5658	1.11255	0.153869	0.728219	1	49.0591	13.6045	0.277308	-1.85044	0.000142061	0.0173013	1436	GO:0005524;GO:0004674;GO:0006468	K04733	PF00069	virNOG09061	T	sp|Q84M95|PBL28_ARATH Probable serine/threonine-protein kinase PBL28 OS=Arabidopsis thaliana GN=PBL28 PE=2 SV=1	gi|1028955123|ref|XP_016721009.1| PREDICTED: serine/threonine-protein kinase CDL1-like [Gossypium hirsutum] &gt;gi|728838847|gb|KHG18290.1| Receptor-like serine/threonine-protein kinase ALE2 [Gossypium arboreum]
TRINITY_DN10399_c0_g1	158.475	147.787	0.932558	-0.100735	0.726267	1	128.385	44.1357	0.343775	-1.54046	0.000142714	0.0173621	2470	GO:0016021	-	PF03016	virNOG02301;virNOG13713	WMG	sp|Q9FFN2|GLYT3_ARATH Probable glycosyltransferase At5g03795 OS=Arabidopsis thaliana GN=At5g03795 PE=3 SV=2	gi|590576854|ref|XP_007013073.1| Exostosin family protein [Theobroma cacao] &gt;gi|508783436|gb|EOY30692.1| Exostosin family protein [Theobroma cacao]
TRINITY_DN18234_c0_g1	226.753	25.7674	0.113637	-3.1375	0.0154856	0.140801	22.3418	3.08659	0.138154	-2.85565	0.000143186	0.0174008	746	-	-	PF05498	virNOG23602	R	sp|Q9FHA6|RLF34_ARATH Protein RALF-like 34 OS=Arabidopsis thaliana GN=RALFL34 PE=2 SV=1	gi|1029107216|ref|XP_016711263.1| PREDICTED: protein RALF-like 34 [Gossypium hirsutum]
TRINITY_DN21727_c0_g1	78.5358	106.17	1.35186	0.43495	0.403971	0.905106	91.7874	32.8725	0.358138	-1.48141	0.000146366	0.0176533	424	GO:0003677;GO:0009734;GO:0006355;GO:0005634;GO:0009908	-	-	virNOG02178	K	sp|Q9ZTX8|ARFF_ARATH Auxin response factor 6 OS=Arabidopsis thaliana GN=ARF6 PE=1 SV=2	gi|728830842|gb|KHG10285.1| Auxin response factor 6 -like protein [Gossypium arboreum]
TRINITY_DN81_c0_g1	143.077	51.0173	0.356572	-1.48774	0.125067	0.521969	44.3049	11.1801	0.252346	-1.98653	0.00014703	0.0176789	578	-	-	PF14547	virNOG24651;virNOG23364	R	sp|Q9ZSP6|AIR1L_ARATH Putative lipid-binding protein AIR1B OS=Arabidopsis thaliana GN=AIR1B PE=3 SV=1	gi|727566648|ref|XP_010455703.1| PREDICTED: putative lipid-binding protein AIR1B [Camelina sativa]
TRINITY_DN4626_c0_g1	2006.27	1003.11	0.499986	-1.00004	0.0059002	0.0701913	870.129	404.814	0.465234	-1.10397	0.000147579	0.0177057	2826	-	-	-	virNOG34575;virNOG07553	KS	sp|Q9FY69|BH143_ARATH Transcription factor bHLH143 OS=Arabidopsis thaliana GN=BHLH143 PE=1 SV=1	gi|590688176|ref|XP_007042873.1| Sequence-specific DNA binding transcription factors,transcription regulators, putative [Theobroma cacao] &gt;gi|508706808|gb|EOX98704.1| Sequence-specific DNA binding transcription factors,transcription regulators, putative [Theobroma cacao]
TRINITY_DN106848_c0_g1	11.5861	28.6923	2.47644	1.30827	0.0315788	0.22706	24.6501	3.13082	0.12701	-2.97698	0.000148053	0.0177437	1287	-	-	-	virNOG23856;virNOG19674	T	sp|Q9SWI1|PKS1_ARATH Protein PHYTOCHROME KINASE SUBSTRATE 1 OS=Arabidopsis thaliana GN=PKS1 PE=1 SV=2	gi|1029111431|ref|XP_016733199.1| PREDICTED: protein PHYTOCHROME KINASE SUBSTRATE 1-like [Gossypium hirsutum]
TRINITY_DN10788_c0_g1	577.497	232.031	0.401788	-1.31549	0.0812481	0.411494	202.309	26.3881	0.130435	-2.9386	0.000151604	0.0180924	2371	-	K03327	PF01554	virNOG13195	R	sp|F4J158|DTX24_ARATH Protein DETOXIFICATION 24 OS=Arabidopsis thaliana GN=DTX24 PE=2 SV=1	gi|590640256|ref|XP_007029904.1| MATE efflux family protein [Theobroma cacao] &gt;gi|508718509|gb|EOY10406.1| MATE efflux family protein [Theobroma cacao]
TRINITY_DN10466_c0_g1	181.751	138.435	0.761672	-0.392758	0.371832	0.87282	120.276	39.2737	0.326529	-1.61472	0.000152701	0.0181465	2379	GO:0016021;GO:0008270;GO:0016874	-	PF12906	virNOG14394;virNOG06357	A	-	gi|763749365|gb|KJB16804.1| hypothetical protein B456_002G248600 [Gossypium raimondii]
TRINITY_DN7746_c0_g1	107.126	91.9011	0.85788	-0.221152	0.71062	1	79.802	26.1523	0.327715	-1.60948	0.000154652	0.0183397	977	-	-	-	virNOG23072	S	-	gi|590571345|ref|XP_007011567.1| Selenium binding, putative [Theobroma cacao] &gt;gi|508781930|gb|EOY29186.1| Selenium binding, putative [Theobroma cacao]
TRINITY_DN13442_c0_g2	386.541	655.795	1.69657	0.762622	0.0339231	0.238191	566.952	258.133	0.455299	-1.13511	0.000155206	0.018386	399	GO:0005886;GO:0006633;GO:0016021;GO:0048235;GO:0055114;GO:0010025;GO:0006723;GO:0043447;GO:0016491;GO:0005506	-	-	virNOG03107	I	sp|Q8H1Z0|CER3_ARATH Protein ECERIFERUM 3 OS=Arabidopsis thaliana GN=CER3 PE=1 SV=1	gi|590580062|ref|XP_007013964.1| Fatty acid hydroxylase superfamily [Theobroma cacao] &gt;gi|508784327|gb|EOY31583.1| Fatty acid hydroxylase superfamily [Theobroma cacao]
TRINITY_DN61927_c0_g1	78.4854	89.7675	1.14375	0.193769	0.733104	1	78.2479	12.4057	0.158543	-2.65705	0.000156079	0.0184112	413	GO:0042626;GO:0055085;GO:0016021;GO:0005524	-	-	virNOG02604	Q	sp|Q7DM58|AB4C_ARATH ABC transporter C family member 4 OS=Arabidopsis thaliana GN=ABCC4 PE=1 SV=2	gi|728834500|gb|KHG13943.1| ABC transporter C family member 4 [Gossypium arboreum]
TRINITY_DN13634_c0_g1	498.382	633.008	1.27013	0.344972	0.315501	0.824109	548.999	198.894	0.362285	-1.4648	0.000155758	0.0184112	1868	GO:0016021;GO:0008168;GO:0032259	K12502	PF08241	virNOG00718	H	sp|P23525|IN37_SPIOL 2-methyl-6-phytyl-1,4-hydroquinone methyltransferase, chloroplastic OS=Spinacia oleracea PE=1 SV=1	gi|1029102358|ref|XP_016710560.1| PREDICTED: 2-methyl-6-phytyl-1,4-hydroquinone methyltransferase, chloroplastic-like [Gossypium hirsutum] &gt;gi|728821453|gb|KHG04343.1| 37 kDa inner envelope membrane, chloroplastic [Gossypium arboreum]
TRINITY_DN8206_c1_g1	1259.48	1204.75	0.956542	-0.0641003	0.87236	1	1043.07	488.889	0.4687	-1.09326	0.000156154	0.0184112	1325	GO:0005507;GO:0055114;GO:0008131;GO:0048038;GO:0009308	K00276	PF01179;PF02728	virNOG01461;COG3733	Q	sp|Q07121|AMO1_ARTS1 Primary amine oxidase OS=Arthrobacter sp. (strain P1) GN=maoI PE=1 SV=1	gi|1029096972|ref|XP_016707927.1| PREDICTED: copper methylamine oxidase-like [Gossypium hirsutum]
TRINITY_DN2960_c0_g1	566.078	428.11	0.756274	-0.403019	0.588208	1	373.619	37.3631	0.100003	-3.32188	0.000156756	0.0184341	1208	GO:0045158;GO:0055114;GO:0046872;GO:0051537;GO:0015979;GO:0009496;GO:0042651;GO:0016021	K02636	PF08802;PF00355	virNOG05349	C	sp|P26291|UCRIA_PEA Cytochrome b6-f complex iron-sulfur subunit, chloroplastic OS=Pisum sativum GN=petC PE=2 SV=1	gi|823159845|ref|XP_012479759.1| PREDICTED: cytochrome b6-f complex iron-sulfur subunit, chloroplastic-like [Gossypium raimondii] &gt;gi|1029063854|ref|XP_016692196.1| PREDICTED: cytochrome b6-f complex iron-sulfur subunit, chloroplastic-like [Gossypium hirsutum]
TRINITY_DN41643_c0_g1	32.9015	24.4001	0.74161	-0.431267	0.501438	0.95499	21.1672	2.6813	0.126672	-2.98082	0.000157633	0.0184987	2478	GO:0016817;GO:0005525	-	PF04548;PF11886	virNOG06031;NOG129293	R	sp|O81283|TC159_ARATH Translocase of chloroplast 159, chloroplastic OS=Arabidopsis thaliana GN=TOC159 PE=1 SV=1	gi|823179466|ref|XP_012487498.1| PREDICTED: translocase of chloroplast 159, chloroplastic isoform X1 [Gossypium raimondii] &gt;gi|763771387|gb|KJB38602.1| hypothetical protein B456_006G262600 [Gossypium raimondii]
TRINITY_DN4266_c0_g2	907.856	675.018	0.74353	-0.427538	0.356784	0.85734	587.751	120.215	0.204533	-2.28959	0.000161554	0.0188217	900	GO:0016021;GO:0016747;GO:0006633	K15397	PF08392	virNOG04759	I	sp|Q9MAM3|KCS1_ARATH 3-ketoacyl-CoA synthase 1 OS=Arabidopsis thaliana GN=KCS1 PE=1 SV=1	gi|823209023|ref|XP_012437814.1| PREDICTED: 3-ketoacyl-CoA synthase 1-like [Gossypium raimondii] &gt;gi|482679570|gb|AGK29993.1| 3-ketoacyl-CoA synthase 10 [Gossypium raimondii] &gt;gi|763782555|gb|KJB49626.1| hypothetical protein B456_008G129800 [Gossypium raimondii]
TRINITY_DN64996_c0_g2	1.59271	11.5935	7.2791	2.86376	0.00523316	0.0640568	10.0661	0	0	#NAME?	0.000162755	0.0189226	798	-	-	-	-	-	-	gi|590713522|ref|XP_007049667.1| Uncharacterized protein TCM_002768 [Theobroma cacao] &gt;gi|508701928|gb|EOX93824.1| Uncharacterized protein TCM_002768 [Theobroma cacao]
TRINITY_DN29719_c0_g1	153.234	137.862	0.899684	-0.15251	0.954666	1	120.077	13.3106	0.11085	-3.17331	0.000163252	0.0189412	1106	GO:0045454;GO:0015035;GO:0009941;GO:0006662;GO:0055114;GO:0009570	-	PF00085	virNOG12465	O	sp|Q9SGS4|CDSP_ARATH Thioredoxin-like protein CDSP32, chloroplastic OS=Arabidopsis thaliana GN=CDSP32 PE=1 SV=1	gi|1028964900|ref|XP_016725944.1| PREDICTED: thioredoxin-like protein CDSP32, chloroplastic [Gossypium hirsutum]
TRINITY_DN127683_c0_g1	21.0868	38.4226	1.82212	0.865616	0.129281	0.532406	33.4689	5.14004	0.153577	-2.70297	0.000163745	0.0189412	624	-	-	-	virNOG04823	S	-	gi|590596863|ref|XP_007018454.1| Carbohydrate-binding protein, putative [Theobroma cacao] &gt;gi|508723782|gb|EOY15679.1| Carbohydrate-binding protein, putative [Theobroma cacao]
TRINITY_DN3735_c0_g1	239.883	251.635	1.04899	0.0690065	0.771761	1	218.547	90.0695	0.41213	-1.27883	0.000163524	0.0189412	1765	GO:0008270	-	-	virNOG07151	O	-	gi|590624661|ref|XP_007025665.1| RING/U-box superfamily protein [Theobroma cacao] &gt;gi|508781031|gb|EOY28287.1| RING/U-box superfamily protein [Theobroma cacao]
TRINITY_DN255_c0_g1	2660.07	1980.52	0.744537	-0.425585	0.256759	0.744977	1717.54	819.291	0.477015	-1.06789	0.000163179	0.0189412	3073	GO:0003333;GO:0015171;GO:0016021	-	PF13520	virNOG04429;virNOG14872	E	sp|Q9LHN7|PHSC_ARATH Probable polyamine transporter At3g13620 OS=Arabidopsis thaliana GN=At3g13620 PE=2 SV=1	gi|1029120331|ref|XP_016738625.1| PREDICTED: probable polyamine transporter At3g13620 [Gossypium hirsutum]
TRINITY_DN16472_c0_g1	125.422	56.6788	0.451906	-1.1459	0.00737446	0.0829085	49.1572	13.7277	0.279262	-1.84031	0.000169312	0.0192746	1609	GO:0016020	-	-	virNOG18760	S	-	gi|823189587|ref|XP_012490882.1| PREDICTED: uncharacterized protein LOC105803310 [Gossypium raimondii] &gt;gi|763775392|gb|KJB42515.1| hypothetical protein B456_007G156400 [Gossypium raimondii]
TRINITY_DN228_c0_g2	85.5461	64.9643	0.759406	-0.397056	0.417771	0.91319	55.9414	16.8081	0.300459	-1.73476	0.000170227	0.0192746	947	GO:0005634;GO:0006334	K11279	PF00956	virNOG05325	BD	sp|Q70Z18|NAP1B_TOBAC Nucleosome assembly protein 1;2 OS=Nicotiana tabacum GN=NAP1;2 PE=1 SV=1	gi|702304075|ref|XP_010049490.1| PREDICTED: nucleosome assembly protein 1;3-like isoform X1 [Eucalyptus grandis] &gt;gi|629117416|gb|KCW82091.1| hypothetical protein EUGRSUZ_C03472 [Eucalyptus grandis]
TRINITY_DN20466_c0_g1	119.307	87.5864	0.734128	-0.445897	0.259779	0.749257	75.5283	25.5731	0.33859	-1.56239	0.000169465	0.0192746	459	GO:0003677;GO:0009734;GO:0006355;GO:0005634	-	-	virNOG02178	K	sp|Q9ZTX8|ARFF_ARATH Auxin response factor 6 OS=Arabidopsis thaliana GN=ARF6 PE=1 SV=2	gi|763802946|gb|KJB69884.1| hypothetical protein B456_011G048200 [Gossypium raimondii]
TRINITY_DN4496_c0_g1	767.473	799.981	1.04236	0.0598499	0.764829	1	693.108	253.876	0.366286	-1.44896	0.000170167	0.0192746	1700	GO:0016747	K15400	PF02458	virNOG02538	R	sp|Q94CD1|HHT1_ARATH Omega-hydroxypalmitate O-feruloyl transferase OS=Arabidopsis thaliana GN=HHT1 PE=1 SV=1	gi|1029028904|ref|XP_016678230.1| PREDICTED: omega-hydroxypalmitate O-feruloyl transferase-like [Gossypium hirsutum]
TRINITY_DN39782_c0_g2	390.138	184.847	0.473798	-1.07766	0.00482417	0.0602499	160.555	65.1339	0.405679	-1.30159	0.000170769	0.0193045	2151	GO:0016021	-	PF06813	virNOG03433;euNOG07950	S	sp|F4I9E1|NFD4_ARATH Protein NUCLEAR FUSION DEFECTIVE 4 OS=Arabidopsis thaliana GN=NFD4 PE=3 SV=1	gi|763759335|gb|KJB26666.1| hypothetical protein B456_004G254000, partial [Gossypium raimondii]
TRINITY_DN9177_c1_g1	115.968	195.558	1.68631	0.753866	0.0528028	0.316747	170.184	45.1284	0.265174	-1.91499	0.000171684	0.0193493	1901	GO:0047262;GO:0016021;GO:0045489;GO:0000139;GO:0071555	K13648	PF01501	virNOG00530	G	sp|Q93ZX7|GAUT4_ARATH Probable galacturonosyltransferase 4 OS=Arabidopsis thaliana GN=GAUT4 PE=2 SV=1	gi|823223233|ref|XP_012444351.1| PREDICTED: probable galacturonosyltransferase 4 [Gossypium raimondii]
TRINITY_DN52152_c0_g1	19.0758	23.3095	1.22194	0.28917	0.653578	1	20.3826	0	0	#NAME?	0.000171744	0.0193493	550	GO:0055114;GO:0016491;GO:0046872	-	-	virNOG03989	Q	sp|D4N502|DIOX3_PAPSO Codeine O-demethylase OS=Papaver somniferum GN=CODM PE=1 SV=1	gi|1028999456|ref|XP_016754488.1| PREDICTED: protein SRG1-like [Gossypium hirsutum]
TRINITY_DN5150_c0_g4	507.933	224.108	0.441216	-1.18044	0.00776044	0.0860997	194.849	62.339	0.319936	-1.64415	0.00017219	0.0193802	881	GO:0010181;GO:0055114;GO:0016491;GO:0046872	K11517	PF01070	virNOG05997;COG1304	C	sp|Q9LJH5|GLO4_ARATH Peroxisomal (S)-2-hydroxy-acid oxidase GLO4 OS=Arabidopsis thaliana GN=GLO4 PE=2 SV=1	gi|728838205|gb|KHG17648.1| Peroxisomal (S)-2-hydroxy-acid oxidase GLO4 -like protein [Gossypium arboreum]
TRINITY_DN55289_c0_g1	72.945	27.7483	0.3804	-1.39441	0.0447338	0.2845	24.1025	2.04299	0.0847626	-3.56043	0.000174663	0.0195738	1074	-	-	-	virNOG08711	S	-	gi|590690812|ref|XP_007043610.1| Sugar phosphate exchanger 2, putative [Theobroma cacao] &gt;gi|508707545|gb|EOX99441.1| Sugar phosphate exchanger 2, putative [Theobroma cacao]
TRINITY_DN35273_c0_g1	107.052	78.742	0.735551	-0.443102	0.288716	0.793145	68.324	21.9431	0.321162	-1.63862	0.000175162	0.0195738	1302	GO:0005886;GO:0016021	-	PF04535	virNOG18006;virNOG19780	S	sp|Q9FNE8|CSPLV_ARATH CASP-like protein 4A1 OS=Arabidopsis thaliana GN=At5g40300 PE=2 SV=1	gi|1029137746|ref|XP_016746876.1| PREDICTED: CASP-like protein 4A1 isoform X1 [Gossypium hirsutum]
TRINITY_DN1026_c0_g1	1235.52	814.896	0.659558	-0.600428	0.101495	0.468257	706.627	329.263	0.465964	-1.10171	0.000174925	0.0195738	1904	-	K14432	PF00170	virNOG05085	K	sp|Q9M7Q2|AI5L7_ARATH ABSCISIC ACID-INSENSITIVE 5-like protein 7 OS=Arabidopsis thaliana GN=ABF4 PE=1 SV=1	gi|823160752|ref|XP_012480226.1| PREDICTED: ABSCISIC ACID-INSENSITIVE 5-like protein 6 isoform X1 [Gossypium raimondii] &gt;gi|763765111|gb|KJB32365.1| hypothetical protein B456_005G237400 [Gossypium raimondii]
TRINITY_DN5332_c0_g1	238.598	224.385	0.94043	-0.0886076	0.984828	1	195.82	22.07	0.112705	-3.14937	0.000175526	0.0195798	681	GO:0004386;GO:0003723;GO:0005634;GO:0008270;GO:0005524	-	PF08152	virNOG10182	A	sp|Q8L7S8|RH3_ARATH DEAD-box ATP-dependent RNA helicase 3, chloroplastic OS=Arabidopsis thaliana GN=RH3 PE=1 SV=2	gi|763778394|gb|KJB45517.1| hypothetical protein B456_007G309800, partial [Gossypium raimondii]
TRINITY_DN3562_c0_g1	1576.47	1052.27	0.66748	-0.583203	0.256476	0.744523	917.327	123.817	0.134976	-2.88923	0.000177074	0.019694	1161	GO:0008270	K09377	PF00412	virNOG07111	ZT	sp|Q94JX5|WLIM1_ARATH LIM domain-containing protein WLIM1 OS=Arabidopsis thaliana GN=WLIM1 PE=1 SV=1	gi|590596953|ref|XP_007018479.1| GATA type zinc finger transcription factor family protein [Theobroma cacao] &gt;gi|508723807|gb|EOY15704.1| GATA type zinc finger transcription factor family protein [Theobroma cacao]
TRINITY_DN2137_c0_g2	640.156	1232.92	1.92597	0.945587	0.00585068	0.0697418	1068.07	504.193	0.472061	-1.08295	0.000177511	0.0197231	2285	-	-	PF05678	virNOG20962;virNOG20648	S	-	gi|1029109404|ref|XP_016721728.1| PREDICTED: uncharacterized protein LOC107933923 [Gossypium hirsutum] &gt;gi|728830429|gb|KHG09872.1| hypothetical protein F383_13125 [Gossypium arboreum]
TRINITY_DN23694_c0_g1	25.1367	20.3768	0.810641	-0.302865	0.53988	0.973216	17.6994	1.72072	0.0972187	-3.36262	0.000179077	0.0198425	929	-	-	-	-	-	-	gi|823255256|ref|XP_012460281.1| PREDICTED: ankyrin repeat domain-containing protein 2-like [Gossypium raimondii] &gt;gi|763810539|gb|KJB77441.1| hypothetical protein B456_012G137300 [Gossypium raimondii]
TRINITY_DN6706_c0_g1	654.363	1141.16	1.74393	0.802343	0.168638	0.619072	995.46	131.512	0.132112	-2.92017	0.000178803	0.0198425	2329	GO:0055114;GO:0046872;GO:0016491	-	PF14226	KOG0143;virNOG04549;COG3491	QR	sp|P10967|ACCH3_SOLLC 1-aminocyclopropane-1-carboxylate oxidase homolog OS=Solanum lycopersicum GN=ACO3 PE=2 SV=1	gi|1029101538|ref|XP_016710135.1| PREDICTED: 1-aminocyclopropane-1-carboxylate oxidase homolog 1-like [Gossypium hirsutum] &gt;gi|1029101540|ref|XP_016710136.1| PREDICTED: 1-aminocyclopropane-1-carboxylate oxidase homolog 1-like [Gossypium hirsutum]
TRINITY_DN84024_c1_g1	51.6221	34.4478	0.667309	-0.583574	0.221355	0.705691	29.9325	5.84549	0.195289	-2.35632	0.000179354	0.0198496	1636	-	-	-	virNOG13298	S	-	gi|590653710|ref|XP_007033498.1| Uncharacterized protein isoform 1 [Theobroma cacao] &gt;gi|590653713|ref|XP_007033499.1| Uncharacterized protein isoform 1 [Theobroma cacao] &gt;gi|508712527|gb|EOY04424.1| Uncharacterized protein isoform 1 [Theobroma cacao] &gt;gi|508712528|gb|EOY04425.1| Uncharacterized protein isoform 1 [Theobroma cacao]
TRINITY_DN104170_c0_g1	27.3465	20.277	0.741485	-0.431511	0.53851	0.971854	17.6711	1.72072	0.0973747	-3.36031	0.000180217	0.0199061	900	GO:0016757	-	PF05899	virNOG19743	S	-	gi|728839186|gb|KHG18629.1| Amidophosphoribosyltransferase [Gossypium arboreum]
TRINITY_DN3113_c1_g1	368.523	497.892	1.35105	0.43408	0.398442	0.900076	433.961	61.1281	0.140861	-2.82766	0.000180517	0.0199096	963	GO:0015979;GO:0009538	K02692	PF02531	virNOG08713	H	sp|P32869|PSAD_CUCSA Photosystem I reaction center subunit II, chloroplastic OS=Cucumis sativus GN=psaD PE=1 SV=1	gi|1028985504|ref|XP_016742417.1| PREDICTED: photosystem I reaction center subunit II, chloroplastic-like [Gossypium hirsutum]
TRINITY_DN1587_c1_g1	195.255	280.149	1.43478	0.520834	0.312241	0.821013	244.208	39.1842	0.160454	-2.63977	0.000180749	0.0199096	365	GO:0009765;GO:0009522;GO:0016021;GO:0016168;GO:0046872;GO:0009535;GO:0018298;GO:0009523	K08913	PF00504	virNOG02411	O	sp|P27518|CB21_GOSHI Chlorophyll a-b binding protein 151, chloroplastic OS=Gossypium hirsutum GN=CAB-151 PE=2 SV=2	gi|823126702|ref|XP_012490272.1| PREDICTED: chlorophyll a-b binding protein 151, chloroplastic [Gossypium raimondii] &gt;gi|763743249|gb|KJB10748.1| hypothetical protein B456_001G220900 [Gossypium raimondii]
TRINITY_DN10382_c0_g1	287.723	236.395	0.821608	-0.283478	0.503098	0.95499	205.376	76.6653	0.373292	-1.42162	0.000180778	0.0199096	3485	GO:0042793	-	PF13812;PF01535	virNOG06985	R	sp|Q9FJW6|PP451_ARATH Pentatricopeptide repeat-containing protein At5g67570, chloroplastic OS=Arabidopsis thaliana GN=DG1 PE=1 SV=2	gi|728829030|gb|KHG08473.1| Pentatricopeptide repeat-containing, chloroplastic -like protein [Gossypium arboreum]
TRINITY_DN10422_c0_g1	70.3765	99.4586	1.41323	0.499001	0.199368	0.668786	86.2339	29.0421	0.336783	-1.57011	0.000181644	0.0199854	1302	GO:0016491;GO:0055114	-	PF00248	virNOG09019	R	sp|Q0PGJ6|AKRC9_ARATH NADPH-dependent aldo-keto reductase, chloroplastic OS=Arabidopsis thaliana GN=AKR4C9 PE=1 SV=1	gi|590697935|ref|XP_007045578.1| NAD(P)-linked oxidoreductase superfamily protein isoform 1 [Theobroma cacao] &gt;gi|508709513|gb|EOY01410.1| NAD(P)-linked oxidoreductase superfamily protein isoform 1 [Theobroma cacao]
TRINITY_DN18151_c0_g1	51.3728	24.1401	0.4699	-1.08958	0.0328437	0.233221	20.8741	2.80312	0.134287	-2.89661	0.000182205	0.0200248	727	GO:0016021	-	-	KOG4561;virNOG13382	T	-	gi|728811830|gb|KHG00476.1| Transmembrane 56 [Gossypium arboreum]
TRINITY_DN33135_c0_g1	27.0571	29.9137	1.10558	0.144798	0.706124	1	26.0179	4.52966	0.174098	-2.52203	0.000182357	0.0200248	461	GO:0003676;GO:0000166;GO:0030529;GO:0019013	K13126	PF00076	virNOG18130	A	-	gi|1029070979|ref|XP_016695737.1| PREDICTED: 33 kDa ribonucleoprotein, chloroplastic-like [Gossypium hirsutum]
TRINITY_DN44985_c0_g1	30.5456	35.3601	1.15762	0.211158	0.648822	1	30.5909	6.18404	0.202153	-2.30648	0.000183095	0.0200863	1892	GO:0009507;GO:0008168;GO:0009508;GO:0032259	-	PF00856;PF09273	virNOG05412	R	sp|Q84JF5|PTA14_ARATH Protein PLASTID TRANSCRIPTIONALLY ACTIVE 14 OS=Arabidopsis thaliana GN=PTAC14 PE=1 SV=1	gi|728841901|gb|KHG21344.1| putative ribulose-1,5 bisphosphate carboxylase/oxygenase large subunit N-methyltransferase, chloroplastic -like protein [Gossypium arboreum]
TRINITY_DN12650_c0_g1	170.397	155.968	0.915319	-0.127654	0.814165	1	134.932	53.2321	0.39451	-1.34187	0.000183514	0.0201127	2796	GO:0016021;GO:0055085	-	PF03169	virNOG04363;KOG2262	TP	sp|Q9FME8|OPT4_ARATH Oligopeptide transporter 4 OS=Arabidopsis thaliana GN=OPT4 PE=1 SV=1	gi|823160481|ref|XP_012480082.1| PREDICTED: oligopeptide transporter 4 isoform X2 [Gossypium raimondii] &gt;gi|763764917|gb|KJB32171.1| hypothetical protein B456_005G227300 [Gossypium raimondii]
TRINITY_DN10873_c0_g1	104.462	119.338	1.1424	0.192074	0.653351	1	103.042	33.5665	0.325755	-1.61814	0.000184495	0.0202006	1257	GO:0003677;GO:0046983	-	PF00010	virNOG19411	K	sp|Q9M0R0|BH081_ARATH Transcription factor bHLH81 OS=Arabidopsis thaliana GN=BHLH81 PE=2 SV=1	gi|1029023872|ref|XP_016675768.1| PREDICTED: transcription factor bHLH81-like isoform X1 [Gossypium hirsutum] &gt;gi|728836182|gb|KHG15625.1| Transcription factor bHLH80 -like protein [Gossypium arboreum]
TRINITY_DN13723_c0_g1	186.57	132.702	0.711273	-0.491525	0.229685	0.719721	115.313	43.7594	0.379484	-1.39789	0.000186407	0.020331	1924	-	-	PF02362	virNOG22948;virNOG02848	SK	sp|Q8RYD1|REM16_ARATH B3 domain-containing protein REM16 OS=Arabidopsis thaliana GN=REM16 PE=2 SV=1	gi|763747105|gb|KJB14544.1| hypothetical protein B456_002G130300, partial [Gossypium raimondii]
TRINITY_DN2789_c0_g1	1062.8	522.534	0.491658	-1.02427	0.0607417	0.344519	456.613	28.9254	0.0633478	-3.98056	0.00018936	0.020559	1441	GO:0005506;GO:0004497;GO:0020037;GO:0016705;GO:0055114	-	PF00067	NOG131578;virNOG06071	SQ	sp|D1MI46|C76BA_SWEMU Geraniol 8-hydroxylase OS=Swertia mussotii GN=CYP76B10 PE=1 SV=1	gi|823177217|ref|XP_012486715.1| PREDICTED: geraniol 8-hydroxylase-like [Gossypium raimondii] &gt;gi|763770357|gb|KJB37572.1| hypothetical protein B456_006G211100 [Gossypium raimondii]
TRINITY_DN41581_c0_g1	76.556	102.241	1.33551	0.417386	0.282886	0.784047	88.653	31.8619	0.3594	-1.47634	0.000189591	0.020559	1826	-	-	PF13460	virNOG00235	G	sp|Q8H124|Y2446_ARATH Uncharacterized protein At2g34460, chloroplastic OS=Arabidopsis thaliana GN=At2g34460 PE=1 SV=1	gi|1028998194|ref|XP_016753871.1| PREDICTED: uncharacterized protein At2g34460, chloroplastic-like [Gossypium hirsutum]
TRINITY_DN60898_c0_g1	173.967	195.073	1.12132	0.165203	0.57982	0.996506	169.35	63.1908	0.373137	-1.42222	0.000189416	0.020559	1257	-	K12795	-	COG5091;virNOG00090	RT	sp|Q0JL44|SGT1_ORYSJ Protein SGT1 homolog OS=Oryza sativa subsp. japonica GN=SGT1 PE=1 SV=1	gi|763785634|gb|KJB52705.1| hypothetical protein B456_008G273400 [Gossypium raimondii]
TRINITY_DN9184_c0_g1	497.503	936.44	1.88228	0.912482	0.0110206	0.110674	807.176	382.332	0.473667	-1.07806	0.000189312	0.020559	2101	GO:0004619;GO:0016021;GO:0006096	K01834	PF00300	virNOG06118	G	sp|Q6MEW4|GPMA_PARUW 2,3-bisphosphoglycerate-dependent phosphoglycerate mutase OS=Protochlamydia amoebophila (strain UWE25) GN=gpmA PE=3 SV=1	gi|590598258|ref|XP_007018843.1| Phosphoglycerate mutase family protein isoform 1 [Theobroma cacao] &gt;gi|508724171|gb|EOY16068.1| Phosphoglycerate mutase family protein isoform 1 [Theobroma cacao]
TRINITY_DN45458_c0_g1	95.0355	24.0394	0.252952	-1.98306	0.0474219	0.295368	20.9843	1.04361	0.0497326	-4.32966	0.000192554	0.0208003	320	GO:0008270;GO:0016021	K16281	-	virNOG20086	O	sp|Q9SUS4|RHA1A_ARATH Probable E3 ubiquitin-protein ligase RHA1A OS=Arabidopsis thaliana GN=RHA1A PE=2 SV=1	gi|823186836|ref|XP_012489993.1| PREDICTED: E3 ubiquitin-protein ligase RHA1B-like [Gossypium raimondii] &gt;gi|763774256|gb|KJB41379.1| hypothetical protein B456_007G101700 [Gossypium raimondii]
TRINITY_DN34764_c0_g1	130.897	93.8515	0.716987	-0.479981	0.238283	0.729624	81.4381	28.183	0.346067	-1.53088	0.00019203	0.0208003	1703	GO:0016810	-	PF01979	virNOG05959	FQ	sp|A5UMN6|DADD_METS3 5&apos;-deoxyadenosine deaminase OS=Methanobrevibacter smithii (strain ATCC 35061 / DSM 861 / OCM 144 / PS) GN=dadD PE=3 SV=1	gi|728838353|gb|KHG17796.1| 5-methylthioadenosine/S-adenosylhomocysteine deaminase [Gossypium arboreum]
TRINITY_DN8666_c0_g1	678.729	351.63	0.518072	-0.948776	0.0109844	0.11039	305.033	134.31	0.440314	-1.1834	0.000192478	0.0208003	1223	GO:0071805;GO:0015079;GO:0016021	K03549	PF02705	virNOG04663;COG3158	P	sp|O22881|POT2_ARATH Potassium transporter 2 OS=Arabidopsis thaliana GN=POT2 PE=1 SV=2	gi|763793179|gb|KJB60175.1| hypothetical protein B456_009G292800 [Gossypium raimondii]
TRINITY_DN42412_c0_g1	50.8607	31.7919	0.625078	-0.677892	0.303918	0.809926	27.5845	5.16798	0.18735	-2.41619	0.000192813	0.020804	2165	-	K19750	PF14580	virNOG06683	T	-	gi|590597930|ref|XP_007018753.1| Outer arm dynein light chain 1 protein, putative isoform 1 [Theobroma cacao] &gt;gi|508724081|gb|EOY15978.1| Outer arm dynein light chain 1 protein, putative isoform 1 [Theobroma cacao]
TRINITY_DN5990_c0_g1	402.562	749.924	1.86288	0.897533	0.0174036	0.152834	648.435	302.453	0.466435	-1.10025	0.000193613	0.0208547	1894	GO:0016597;GO:0008152;GO:0016779	-	PF01842	virNOG05849	S	sp|Q8LJW3|ACR4_ARATH ACT domain-containing protein ACR4 OS=Arabidopsis thaliana GN=ACR4 PE=2 SV=1	gi|728838354|gb|KHG17797.1| [Protein-PII] uridylyltransferase [Gossypium arboreum]
TRINITY_DN1337_c1_g1	145.187	105.776	0.728546	-0.456908	0.339585	0.850705	92.0473	20.9003	0.22706	-2.13885	0.000195735	0.0210231	379	GO:0097159;GO:1901363	K11294	-	virNOG09954	A	sp|Q9ZUU4|CP29B_ARATH RNA-binding protein CP29B, chloroplastic OS=Arabidopsis thaliana GN=CP29B PE=1 SV=1	gi|823221041|ref|XP_012443214.1| PREDICTED: 29 kDa ribonucleoprotein A, chloroplastic-like [Gossypium raimondii] &gt;gi|823221043|ref|XP_012443215.1| PREDICTED: 29 kDa ribonucleoprotein A, chloroplastic-like [Gossypium raimondii] &gt;gi|1029034224|ref|XP_016680891.1| PREDICTED: 29 kDa ribonucleoprotein A, chloroplastic-like [Gossypium hirsutum] &gt;gi|1029034226|ref|XP_016680892.1| PREDICTED: 29 …
TRINITY_DN32230_c1_g1	87.4632	111.383	1.27349	0.348785	0.400634	0.902717	96.7464	35.2205	0.36405	-1.45779	0.000200386	0.0214206	1822	GO:0008483;GO:0033014;GO:0042286;GO:0030170	K01845	PF00202	virNOG10157	H	sp|Q42522|GSA2_ARATH Glutamate-1-semialdehyde 2,1-aminomutase 2, chloroplastic OS=Arabidopsis thaliana GN=GSA2 PE=2 SV=2	gi|728825756|gb|KHG06393.1| Glutamate-1-semialdehyde 2,1-aminomutase 2, chloroplastic -like protein [Gossypium arboreum]
TRINITY_DN31306_c0_g1	26.9541	25.7602	0.955707	-0.0653605	0.948448	1	22.3972	3.16379	0.141258	-2.82359	0.000201082	0.0214496	990	GO:0003743;GO:0006413;GO:0022904;GO:0016021	-	-	virNOG01692	S	-	gi|823136985|ref|XP_012468268.1| PREDICTED: uncharacterized protein LOC105786405 [Gossypium raimondii] &gt;gi|763749265|gb|KJB16704.1| hypothetical protein B456_002G246500 [Gossypium raimondii]
TRINITY_DN2484_c0_g1	758.922	594.569	0.783438	-0.352108	0.388675	0.887959	516.891	181.459	0.351058	-1.51022	0.000201479	0.0214496	1781	GO:0016787	K01061	PF01738	virNOG00490	R	sp|Q96DG6|CMBL_HUMAN Carboxymethylenebutenolidase homolog OS=Homo sapiens GN=CMBL PE=1 SV=1	gi|823262526|ref|XP_012464017.1| PREDICTED: carboxymethylenebutenolidase homolog isoform X2 [Gossypium raimondii] &gt;gi|763814447|gb|KJB81299.1| hypothetical protein B456_013G137800 [Gossypium raimondii]
TRINITY_DN2371_c0_g1	4327.98	2237.15	0.516905	-0.952029	0.00892343	0.0949696	1942.82	931.069	0.479235	-1.06119	0.000200954	0.0214496	2887	-	K12130	PF00072;PF06203	virNOG02322	K	sp|Q6LA42|APRR5_ARATH Two-component response regulator-like APRR5 OS=Arabidopsis thaliana GN=APRR5 PE=1 SV=2	gi|590674570|ref|XP_007039206.1| Pseudo-response regulator 5, putative isoform 2 [Theobroma cacao] &gt;gi|508776451|gb|EOY23707.1| Pseudo-response regulator 5, putative isoform 2 [Theobroma cacao]
TRINITY_DN3996_c0_g1	3923.97	7281.82	1.85573	0.891986	0.00760868	0.0847626	6307.15	3069.3	0.486638	-1.03908	0.000206532	0.0218702	2703	-	-	-	virNOG00732	S	-	gi|590688722|ref|XP_007043029.1| Emb:CAB89363.1 [Theobroma cacao] &gt;gi|508706964|gb|EOX98860.1| Emb:CAB89363.1 [Theobroma cacao]
TRINITY_DN12217_c0_g1	945.119	157.321	0.166457	-2.58678	0.00439319	0.0561658	136.538	37.9573	0.277998	-1.84685	0.000209288	0.0220792	2642	GO:0055085;GO:0016021;GO:0009734	K13947	PF03547	virNOG01386	P	sp|Q5SMQ9|PIN1A_ORYSJ Auxin efflux carrier component 1a OS=Oryza sativa subsp. japonica GN=PIN1A PE=2 SV=1	gi|823215144|ref|XP_012440328.1| PREDICTED: probable auxin efflux carrier component 1c [Gossypium raimondii] &gt;gi|763785971|gb|KJB53042.1| hypothetical protein B456_008G290000 [Gossypium raimondii]
TRINITY_DN48182_c0_g1	24.1834	43.5737	1.8018	0.849439	0.0941812	0.446465	37.8872	8.59816	0.226941	-2.13961	0.00021456	0.022509	2112	-	-	-	virNOG27119;virNOG01327	R	sp|P14381|YTX2_XENLA Transposon TX1 uncharacterized 149 kDa protein OS=Xenopus laevis PE=4 SV=1	gi|734388140|gb|KHN25562.1| LINE-1 reverse transcriptase like [Glycine soja]
TRINITY_DN14911_c0_g1	72.3238	42.7929	0.591684	-0.757101	0.115307	0.502942	37.0917	8.8754	0.239283	-2.06321	0.000214454	0.022509	1723	GO:0016021	-	PF01490	KOG1303	E	sp|Q9SX98|LHTL8_ARATH Lysine histidine transporter-like 8 OS=Arabidopsis thaliana GN=AATL1 PE=1 SV=1	gi|763748462|gb|KJB15901.1| hypothetical protein B456_002G202500 [Gossypium raimondii]
TRINITY_DN3256_c0_g1	1125.32	1174.76	1.04393	0.0620298	0.738767	1	1015.24	484.848	0.47757	-1.06622	0.000215133	0.0225482	994	-	K05929	-	virNOG08053;COG0500	IQ	sp|Q9C6B9|PEAM3_ARATH Phosphoethanolamine N-methyltransferase 3 OS=Arabidopsis thaliana GN=NMT3 PE=2 SV=2	gi|728836674|gb|KHG16117.1| Phosphoethanolamine N-methyltransferase 1 -like protein [Gossypium arboreum]
TRINITY_DN10272_c0_g1	784.712	1066.75	1.35941	0.442986	0.42385	0.91893	931.261	99.9493	0.107327	-3.21992	0.000216659	0.0225886	4458	GO:0015995;GO:0016851	K03403	PF11965;PF02514	virNOG06339	H	sp|Q9FNB0|CHLH_ARATH Magnesium-chelatase subunit ChlH, chloroplastic OS=Arabidopsis thaliana GN=CHLH PE=1 SV=1	gi|823173706|ref|XP_012485538.1| PREDICTED: magnesium-chelatase subunit ChlH, chloroplastic [Gossypium raimondii] &gt;gi|763768803|gb|KJB36018.1| hypothetical protein B456_006G136500 [Gossypium raimondii]
TRINITY_DN38440_c0_g1	131.668	115.656	0.878391	-0.187065	0.71512	1	99.925	37.3315	0.373595	-1.42045	0.000215947	0.0225886	1711	GO:0098655;GO:0008324;GO:0016021	-	PF02386	virNOG08609	P	sp|Q6H501|HKT6_ORYSJ Probable cation transporter HKT6 OS=Oryza sativa subsp. japonica GN=HKT6 PE=2 SV=2	gi|823148531|ref|XP_012474166.1| PREDICTED: sodium transporter HKT1 [Gossypium raimondii] &gt;gi|763756070|gb|KJB23401.1| hypothetical protein B456_004G096400 [Gossypium raimondii]
TRINITY_DN27058_c0_g1	155.048	141.436	0.912206	-0.132568	0.770561	1	122.585	47.5665	0.38803	-1.36576	0.000216203	0.0225886	2278	GO:0005525;GO:0009507	K03665	PF13167;PF16360;PF01926	virNOG08906	R	sp|D9R4W7|HFLX_CLOSW GTPase HflX OS=Clostridium saccharolyticum (strain ATCC 35040 / DSM 2544 / NRCC 2533 / WM1) GN=hflX PE=3 SV=1	gi|1028988439|ref|XP_016749070.1| PREDICTED: GTPase HflX-like [Gossypium hirsutum]
TRINITY_DN35_c0_g1	1528.21	810.657	0.530463	-0.914677	0.0208047	0.172609	704.628	243.126	0.345042	-1.53515	0.000218817	0.0227651	3587	GO:0009734;GO:0003677;GO:0005634;GO:0006355	K14486	PF02362;PF06507;PF02309	virNOG17245;virNOG01554	K	sp|Q9XED8|ARFI_ARATH Auxin response factor 9 OS=Arabidopsis thaliana GN=ARF9 PE=1 SV=1	gi|590679421|ref|XP_007040576.1| Auxin response factor 9 isoform 1 [Theobroma cacao] &gt;gi|508777821|gb|EOY25077.1| Auxin response factor 9 isoform 1 [Theobroma cacao]
TRINITY_DN62952_c0_g1	112.549	62.8911	0.55879	-0.839621	0.0450157	0.285608	54.6785	16.5192	0.302115	-1.72683	0.000220225	0.0228693	353	GO:0003677;GO:0009734;GO:0006355;GO:0005634	K14486	PF02309	virNOG01554	K	sp|Q9XED8|ARFI_ARATH Auxin response factor 9 OS=Arabidopsis thaliana GN=ARF9 PE=1 SV=1	gi|590679421|ref|XP_007040576.1| Auxin response factor 9 isoform 1 [Theobroma cacao] &gt;gi|508777821|gb|EOY25077.1| Auxin response factor 9 isoform 1 [Theobroma cacao]
TRINITY_DN1146_c0_g2	591.153	637.567	1.07852	0.109047	0.730148	1	555.732	100.933	0.181622	-2.46099	0.000221771	0.0230087	3795	GO:0005524;GO:0000160;GO:0000155;GO:0023014;GO:0005622	K08282	PF00069;PF13426	virNOG07195	T	sp|O48963|PHOT1_ARATH Phototropin-1 OS=Arabidopsis thaliana GN=PHOT1 PE=1 SV=1	gi|1001015588|gb|AML78106.1| putative LOV domain-containing protein [Hibiscus cannabinus]
TRINITY_DN37593_c0_g2	122.47	85.4515	0.697734	-0.519251	0.227992	0.717989	74.1548	25.3403	0.341722	-1.54911	0.000223426	0.0231166	4666	-	K13459	PF13855;PF00931	virNOG06083;virNOG15016	T	sp|O82484|DRL23_ARATH Putative disease resistance protein At4g10780 OS=Arabidopsis thaliana GN=At4g10780 PE=3 SV=1	gi|1028942899|ref|XP_016714688.1| PREDICTED: probable disease resistance protein At4g27220 [Gossypium hirsutum]
TRINITY_DN20431_c0_g1	411.057	347.692	0.845849	-0.241528	0.834226	1	303.218	45.1228	0.148813	-2.74843	0.000225791	0.0232334	1701	GO:0055114;GO:0009055;GO:0005507;GO:0009535	K02638	PF00127	virNOG20093	C	sp|P00299|PLAS1_POPNI Plastocyanin A, chloroplastic OS=Populus nigra GN=PETE PE=1 SV=2	gi|823225781|ref|XP_012445703.1| PREDICTED: plastocyanin [Gossypium raimondii] &gt;gi|763791032|gb|KJB58028.1| hypothetical protein B456_009G190800 [Gossypium raimondii]
TRINITY_DN36240_c1_g1	26.9947	46.3534	1.71713	0.78	0.106325	0.480745	40.1954	10.3577	0.257683	-1.95633	0.000227512	0.0233071	1288	-	-	-	virNOG08714	S	sp|Q93Z37|BIG1E_ARATH Protein BIG GRAIN 1-like E OS=Arabidopsis thaliana GN=At1g69160 PE=2 SV=1	gi|1029110027|ref|XP_016724488.1| PREDICTED: protein BIG GRAIN 1-like E [Gossypium hirsutum]
TRINITY_DN3636_c0_g1	427.109	276.586	0.647576	-0.626878	0.100331	0.464669	241.356	20.6824	0.0856924	-3.54469	0.0002308	0.0235128	2123	GO:0008233	K16297	PF00450	COG2939;virNOG30312	EO	sp|Q93Y09|SCP45_ARATH Serine carboxypeptidase-like 45 OS=Arabidopsis thaliana GN=SCPL45 PE=2 SV=1	gi|590700602|ref|XP_007046207.1| Serine carboxypeptidase 46 [Theobroma cacao] &gt;gi|508710142|gb|EOY02039.1| Serine carboxypeptidase 46 [Theobroma cacao]
TRINITY_DN4153_c0_g3	24.9476	45.6979	1.83175	0.873226	0.169063	0.620043	39.8159	4.92913	0.123798	-3.01394	0.000237062	0.0239372	1981	GO:0005507;GO:0046274;GO:0055114;GO:0048046;GO:0052716	K05909	PF00394;PF07731;PF07732	virNOG01122	Q	sp|O80434|LAC4_ARATH Laccase-4 OS=Arabidopsis thaliana GN=IRX12 PE=2 SV=2	gi|728838718|gb|KHG18161.1| Laccase-4 -like protein [Gossypium arboreum]
TRINITY_DN2033_c0_g2	114.924	86.6487	0.753965	-0.407431	0.313748	0.822067	75.0638	25.8499	0.344373	-1.53796	0.000237967	0.023983	1199	GO:0016787;GO:0008152	K01557	PF01557	virNOG02333	R	sp|Q93ZE5|FAHD1_ARATH Probable acylpyruvase FAHD1, mitochondrial OS=Arabidopsis thaliana GN=FAHD1 PE=1 SV=1	gi|567852723|ref|XP_006419525.1| hypothetical protein CICLE_v10005665mg [Citrus clementina] &gt;gi|557521398|gb|ESR32765.1| hypothetical protein CICLE_v10005665mg [Citrus clementina]
TRINITY_DN1748_c1_g1	441.007	226.165	0.512837	-0.963428	0.0144408	0.133985	196.596	66.9875	0.340736	-1.55327	0.000239388	0.0240832	2218	GO:0016021	-	-	virNOG06824	S	-	gi|1029108941|ref|XP_016719508.1| PREDICTED: uncharacterized protein LOC107932073 [Gossypium hirsutum]
TRINITY_DN960_c0_g2	3221.24	1550.89	0.481458	-1.05452	0.00582808	0.0695638	1349.43	344.037	0.25495	-1.97171	0.000241349	0.0242372	1737	-	-	PF04759	virNOG02019	S	sp|O22227|MIZ1_ARATH Protein MIZU-KUSSEI 1 OS=Arabidopsis thaliana GN=MIZ1 PE=1 SV=1	gi|1029005480|ref|XP_016666635.1| PREDICTED: protein MIZU-KUSSEI 1-like [Gossypium hirsutum]
TRINITY_DN37462_c0_g1	84.7035	49.4503	0.583805	-0.776442	0.138008	0.552503	43.0736	8.65364	0.200904	-2.31543	0.000241587	0.0242395	1949	GO:0008270;GO:0016567;GO:0016874;GO:0061630	K10143	PF00400	virNOG03497;NOG00358	O	sp|P93471|COP1_PEA E3 ubiquitin-protein ligase COP1 OS=Pisum sativum GN=COP1 PE=2 SV=1	gi|728847748|gb|KHG27191.1| E3 ubiquitin-protein ligase COP1 -like protein [Gossypium arboreum]
TRINITY_DN16447_c0_g1	46.0047	17.4052	0.378335	-1.40226	0.0104	0.106264	15.1824	1.04903	0.0690952	-3.85527	0.000242967	0.024287	427	GO:0008289;GO:0005634;GO:0006355;GO:0043565	K09338	PF01852	virNOG01745	K	sp|Q9M2E8|HDG1_ARATH Homeobox-leucine zipper protein HDG1 OS=Arabidopsis thaliana GN=HDG1 PE=2 SV=1	gi|823186493|ref|XP_012489878.1| PREDICTED: homeobox-leucine zipper protein ANTHOCYANINLESS 2 [Gossypium raimondii] &gt;gi|763774110|gb|KJB41233.1| hypothetical protein B456_007G096000 [Gossypium raimondii]
TRINITY_DN6325_c0_g1	7595.27	5661.22	0.745362	-0.423988	0.398967	0.900728	4913.51	1524.5	0.310266	-1.68842	0.000243137	0.024287	3110	GO:0006508;GO:0004252	-	PF00082;PF02225;PF05922	virNOG03883	O	sp|O65351|SBT17_ARATH Subtilisin-like protease SBT1.7 OS=Arabidopsis thaliana GN=SBT1.7 PE=1 SV=1	gi|823225068|ref|XP_012445323.1| PREDICTED: subtilisin-like protease SBT1.7 [Gossypium raimondii] &gt;gi|763791616|gb|KJB58612.1| hypothetical protein B456_009G218000 [Gossypium raimondii]
TRINITY_DN45313_c0_g1	20.4125	41.2931	2.02293	1.01645	0.173575	0.625039	36.1381	0.693795	0.0191984	-5.70287	0.000247226	0.0245216	1703	GO:0055114;GO:0016491;GO:0046872	K04125	PF03171;PF14226	COG3491;virNOG04127	RQ	sp|O49561|G2OX8_ARATH Gibberellin 2-beta-dioxygenase 8 OS=Arabidopsis thaliana GN=GA2OX8 PE=1 SV=2	gi|823138428|ref|XP_012469082.1| PREDICTED: gibberellin 2-beta-dioxygenase 8-like [Gossypium raimondii] &gt;gi|823138430|ref|XP_012469083.1| PREDICTED: gibberellin 2-beta-dioxygenase 8-like [Gossypium raimondii]
TRINITY_DN9292_c0_g2	35.3787	69.8375	1.974	0.98112	0.0282582	0.211691	60.7319	15.5819	0.256569	-1.96258	0.00024673	0.0245216	1751	-	-	-	-	-	-	-
TRINITY_DN8743_c0_g1	2399.04	2034.13	0.847891	-0.238049	0.549239	0.978193	1759.26	560.742	0.318738	-1.64956	0.00024735	0.0245216	2504	GO:0016021	K13946	PF01490	virNOG02353	E	sp|Q9FEL7|LAX2_MEDTR Auxin transporter-like protein 2 OS=Medicago truncatula GN=LAX2 PE=2 SV=1	gi|590562305|ref|XP_007009047.1| hypothetical protein TCM_042567 [Theobroma cacao] &gt;gi|590562309|ref|XP_007009048.1| hypothetical protein TCM_042567 [Theobroma cacao] &gt;gi|508725960|gb|EOY17857.1| hypothetical protein TCM_042567 [Theobroma cacao] &gt;gi|508725961|gb|EOY17858.1| hypothetical protein TCM_042567 [Theobroma cacao]
TRINITY_DN27092_c0_g1	114.171	56.2778	0.492924	-1.02056	0.0191647	0.16313	48.849	14.0104	0.286811	-1.80183	0.000252583	0.0249872	2398	GO:0003700;GO:0006355;GO:0004871;GO:0007165;GO:0005634	-	-	virNOG10827	S	sp|Q56XZ1|SHB_ARATH SH2 domain-containing protein B OS=Arabidopsis thaliana GN=SHB PE=1 SV=1	gi|1029055377|ref|XP_016665268.1| PREDICTED: uncharacterized protein LOC107885992 isoform X1 [Gossypium hirsutum]
TRINITY_DN827_c0_g1	1662.2	928.871	0.55882	-0.839545	0.0310734	0.224811	805.656	265.656	0.329739	-1.6006	0.000259308	0.025518	1962	-	-	-	virNOG13176	S	-	gi|1028987898|ref|XP_016748798.1| PREDICTED: myotubularin-related protein DDB_G0290005-like [Gossypium hirsutum]
TRINITY_DN1341_c0_g1	170.467	237.552	1.39354	0.478751	0.244031	0.734423	205.482	89.0993	0.433612	-1.20552	0.000260438	0.0256069	1787	GO:0046872;GO:0003676	-	-	virNOG10978	K	sp|Q9ZWA6|IDD3_ARATH Zinc finger protein MAGPIE OS=Arabidopsis thaliana GN=MGP PE=1 SV=1	gi|1029004940|ref|XP_016666360.1| PREDICTED: zinc finger protein NUTCRACKER-like [Gossypium hirsutum]
TRINITY_DN2032_c0_g1	992.385	742.521	0.748219	-0.418467	0.282537	0.783626	644.819	287.767	0.446276	-1.16399	0.000262661	0.025803	783	GO:0008233;GO:0006508	K01369	PF01650	virNOG04445	O	sp|P49043|VPE_CITSI Vacuolar-processing enzyme OS=Citrus sinensis PE=2 SV=1	gi|1029133205|ref|XP_016744804.1| PREDICTED: vacuolar-processing enzyme-like [Gossypium hirsutum]
TRINITY_DN34285_c0_g1	38.8289	38.4679	0.990704	-0.0134744	0.954008	1	33.386	7.62711	0.228452	-2.13003	0.000264099	0.0258766	1859	GO:0008270;GO:0032259;GO:0016021;GO:0008168	-	PF03141	virNOG01202	S	-	gi|1029036807|ref|XP_016682194.1| PREDICTED: uncharacterized protein LOC107900920 [Gossypium hirsutum]
TRINITY_DN39472_c0_g1	6.46363	24.6641	3.81583	1.932	0.00640632	0.0745937	21.3907	3.05322	0.142736	-2.80858	0.000264893	0.0258887	458	GO:0016757	-	-	virNOG10395	GC	sp|Q2V6K0|UFOG6_FRAAN UDP-glucose flavonoid 3-O-glucosyltransferase 6 OS=Fragaria ananassa GN=GT6 PE=1 SV=1	gi|590711255|ref|XP_007049054.1| UDP-Glycosyltransferase superfamily protein, putative [Theobroma cacao] &gt;gi|508701315|gb|EOX93211.1| UDP-Glycosyltransferase superfamily protein, putative [Theobroma cacao]
TRINITY_DN31559_c0_g1	67.9215	60.3627	0.888713	-0.170211	0.674544	1	52.3726	15.7474	0.300681	-1.7337	0.000265207	0.0258887	1069	GO:0004672;GO:0005524;GO:0016021;GO:0006468	-	PF11721	virNOG10863;virNOG33727	T	sp|C0LGH2|Y1561_ARATH Probable LRR receptor-like serine/threonine-protein kinase At1g56130 OS=Arabidopsis thaliana GN=At1g56130 PE=2 SV=2	gi|763803050|gb|KJB69988.1| hypothetical protein B456_011G052400 [Gossypium raimondii]
TRINITY_DN67063_c0_g1	46.1742	71.1009	1.53984	0.622782	0.184324	0.642811	61.4757	20.2214	0.328933	-1.60414	0.000264676	0.0258887	1078	GO:0016301;GO:0030955;GO:0006096;GO:0000287;GO:0004743	K00873	-	virNOG01073;COG0469	G	sp|B8BJ39|KPYC1_ORYSI Pyruvate kinase 1, cytosolic OS=Oryza sativa subsp. indica GN=OsI_35105 PE=3 SV=1	gi|590566175|ref|XP_007010157.1| Pyruvate kinase family protein isoform 1 [Theobroma cacao] &gt;gi|508727070|gb|EOY18967.1| Pyruvate kinase family protein isoform 1 [Theobroma cacao]
TRINITY_DN2769_c0_g1	199.494	395.039	1.98021	0.985651	0.00710543	0.0806138	342.755	155.498	0.453673	-1.14028	0.00026646	0.025951	1323	GO:0005506;GO:0051213;GO:0055114	-	PF03171	virNOG08702	Q	sp|Q8W2X5|FL3H2_ORYSJ Flavanone 3-dioxygenase 2 OS=Oryza sativa subsp. japonica GN=F3H-2 PE=1 SV=1	gi|1028978356|ref|XP_016732608.1| PREDICTED: protein DMR6-LIKE OXYGENASE 1-like [Gossypium hirsutum]
TRINITY_DN17426_c0_g1	3519.03	4052.28	1.15153	0.203554	0.502041	0.95499	3510.22	1430.34	0.407479	-1.2952	0.000267424	0.0259992	1389	-	-	PF05553	virNOG25549;virNOG39290;euNOG25579	S	-	gi|1028993718|ref|XP_016751633.1| PREDICTED: uncharacterized protein LOC107959963 [Gossypium hirsutum]
TRINITY_DN16986_c1_g1	39.5983	69.9497	1.76648	0.820881	0.117949	0.509534	61.0234	6.57808	0.107796	-3.21362	0.000268959	0.0261034	1067	GO:0009052;GO:0009570;GO:0009735;GO:0004751;GO:0009941;GO:0009535	K01807	PF06026	virNOG01660	G	sp|Q9S726|RPI3_ARATH Probable ribose-5-phosphate isomerase 3, chloroplastic OS=Arabidopsis thaliana GN=RPI3 PE=1 SV=1	gi|823196198|ref|XP_012492852.1| PREDICTED: probable ribose-5-phosphate isomerase 3, chloroplastic [Gossypium raimondii] &gt;gi|763777860|gb|KJB44983.1| hypothetical protein B456_007G283700 [Gossypium raimondii]
TRINITY_DN11930_c0_g1	63.332	76.4708	1.20746	0.271974	0.488972	0.95499	66.2003	21.7891	0.329139	-1.60323	0.000273863	0.0264882	1142	GO:0009507;GO:0016021	-	PF11255	virNOG05562	S	-	gi|823234527|ref|XP_012449896.1| PREDICTED: uncharacterized protein LOC105772931 [Gossypium raimondii] &gt;gi|823234529|ref|XP_012449897.1| PREDICTED: uncharacterized protein LOC105772931 [Gossypium raimondii] &gt;gi|823234531|ref|XP_012449898.1| PREDICTED: uncharacterized protein LOC105772931 [Gossypium raimondii] &gt;gi|763797031|gb|KJB63986.1| hypothetical protein B456_010G028000 [Gossypium ra…
TRINITY_DN52221_c0_g1	111.801	73.9618	0.66155	-0.596077	0.205305	0.680172	63.9926	20.0382	0.313133	-1.67515	0.00027465	0.0265415	3694	GO:0001172;GO:0003968	K11699	PF05183	virNOG00315	A	sp|Q9LQV2|RDR1_ARATH RNA-dependent RNA polymerase 1 OS=Arabidopsis thaliana GN=RDR1 PE=2 SV=1	gi|823262006|ref|XP_012463738.1| PREDICTED: RNA-dependent RNA polymerase 1 [Gossypium raimondii] &gt;gi|763812161|gb|KJB79013.1| hypothetical protein B456_013G029000 [Gossypium raimondii]
TRINITY_DN33576_c0_g1	240.175	254.227	1.05851	0.082033	0.740573	1	220.631	69.5423	0.315197	-1.66567	0.000277675	0.0267422	1391	GO:0004076;GO:0009102;GO:0051537;GO:0051539;GO:0008270	K01012	PF04055;PF06968	virNOG03017	H	sp|P54967|BIOB_ARATH Biotin synthase, mitochondrial OS=Arabidopsis thaliana GN=BIO2 PE=1 SV=1	gi|823137571|ref|XP_012468570.1| PREDICTED: biotin synthase [Gossypium raimondii] &gt;gi|1028968365|ref|XP_016727709.1| PREDICTED: biotin synthase-like [Gossypium hirsutum] &gt;gi|763749722|gb|KJB17161.1| hypothetical protein B456_002G267900 [Gossypium raimondii]
TRINITY_DN8872_c0_g1	924.981	834.071	0.901717	-0.149254	0.731017	1	723.887	346.435	0.478577	-1.06318	0.000279679	0.0268892	4670	GO:0005524;GO:0016021;GO:0016887;GO:0005886	-	-	virNOG01240	Q	sp|Q9FF46|AB28G_ARATH ABC transporter G family member 28 OS=Arabidopsis thaliana GN=ABCG28 PE=3 SV=1	gi|823246619|ref|XP_012455984.1| PREDICTED: ABC transporter G family member 24-like isoform X1 [Gossypium raimondii] &gt;gi|763806592|gb|KJB73530.1| hypothetical protein B456_011G238200 [Gossypium raimondii]
TRINITY_DN10860_c0_g1	626.932	531.108	0.847154	-0.239303	0.517904	0.955611	461.471	123.981	0.268666	-1.89612	0.000281709	0.0269694	1900	GO:0009073;GO:0003849	K01626	PF01474	virNOG05672	E	sp|P37216|AROG_SOLLC Phospho-2-dehydro-3-deoxyheptonate aldolase 2, chloroplastic OS=Solanum lycopersicum PE=2 SV=1	gi|1029013524|ref|XP_016670639.1| PREDICTED: phospho-2-dehydro-3-deoxyheptonate aldolase 2, chloroplastic-like [Gossypium hirsutum]
TRINITY_DN52_c0_g1	687.064	426.754	0.621127	-0.68704	0.0501403	0.306468	369.703	170.554	0.461327	-1.11614	0.000282672	0.0270158	1481	-	-	-	virNOG26876;virNOG33826	R	sp|Q01197|E6_GOSHI Protein E6 OS=Gossypium hirsutum GN=E6 PE=2 SV=1	gi|232024|sp|Q01197.1|E6_GOSHI RecName: Full=Protein E6 [Gossypium hirsutum] &gt;gi|167323|gb|AAA33055.1| 5&apos; start site is putative; putative [Gossypium hirsutum] &gt;gi|1000084|gb|AAB03079.1| E6 [Gossypium hirsutum] &gt;gi|209361537|gb|ACI43385.1| E6-1 protein kinase [Gossypium hirsutum]
TRINITY_DN5659_c0_g1	272.138	531.992	1.95486	0.967068	0.00785591	0.0868733	461.522	211.075	0.457347	-1.12864	0.000283724	0.0270476	2564	-	-	PF07258	virNOG17360	S	sp|Q9P000|COMD9_HUMAN COMM domain-containing protein 9 OS=Homo sapiens GN=COMMD9 PE=1 SV=2	gi|590670140|ref|XP_007037972.1| Far1-related sequence 3 isoform 1 [Theobroma cacao] &gt;gi|590670144|ref|XP_007037973.1| Far1-related sequence 3 isoform 1 [Theobroma cacao] &gt;gi|508775217|gb|EOY22473.1| Far1-related sequence 3 isoform 1 [Theobroma cacao] &gt;gi|508775218|gb|EOY22474.1| Far1-related sequence 3 isoform 1 [Theobroma cacao]
TRINITY_DN2793_c0_g2	473.169	320.441	0.677223	-0.562298	0.119045	0.512386	276.803	125.691	0.454079	-1.13898	0.000284061	0.0270568	1485	-	K19042	PF13920	virNOG11847	O	sp|O81851|BOI_ARATH E3 ubiquitin-protein ligase BOI OS=Arabidopsis thaliana GN=BOI PE=1 SV=1	gi|590676033|ref|XP_007039620.1| SBP family protein [Theobroma cacao] &gt;gi|508776865|gb|EOY24121.1| SBP family protein [Theobroma cacao]
TRINITY_DN18838_c1_g1	246.302	293.633	1.19216	0.253584	0.443345	0.930124	254.481	113.311	0.445264	-1.16727	0.000284574	0.0270595	821	-	-	-	virNOG00732	S	-	gi|590688722|ref|XP_007043029.1| Emb:CAB89363.1 [Theobroma cacao] &gt;gi|508706964|gb|EOX98860.1| Emb:CAB89363.1 [Theobroma cacao]
TRINITY_DN77233_c1_g1	10.8505	10.7914	0.994552	-0.00788073	1	1	9.3949	0	0	#NAME?	0.000284565	0.0270595	668	GO:0015035;GO:0045454;GO:0006662;GO:0005623;GO:0055114	K03671	PF00085	virNOG21235	O	sp|P07591|TRXM_SPIOL Thioredoxin M-type, chloroplastic OS=Spinacia oleracea PE=1 SV=2	gi|1029076323|ref|XP_016698399.1| PREDICTED: thioredoxin M-type, chloroplastic-like [Gossypium hirsutum]
TRINITY_DN47350_c0_g1	61.4178	54.924	0.894268	-0.161221	0.903604	1	47.7022	13.8162	0.289634	-1.7877	0.000285307	0.027084	1684	-	-	PF06943	virNOG19630	S	sp|Q0J7V9|LSD1_ORYSJ Protein LSD1 OS=Oryza sativa subsp. japonica GN=LSD1 PE=2 SV=1	gi|823213195|ref|XP_012439339.1| PREDICTED: uncharacterized protein LOC105765014 isoform X2 [Gossypium raimondii] &gt;gi|823213197|ref|XP_012439340.1| PREDICTED: uncharacterized protein LOC105765014 isoform X2 [Gossypium raimondii]
TRINITY_DN11302_c0_g1	13.7523	36.1931	2.63178	1.39604	0.0101164	0.104218	31.29	6.88869	0.220156	-2.1834	0.000289162	0.0272849	1193	GO:0016021;GO:0016787	-	PF00149	virNOG07199	R	sp|Q9FMK9|PPA29_ARATH Probable inactive purple acid phosphatase 29 OS=Arabidopsis thaliana GN=PAP29 PE=2 SV=1	gi|590720567|ref|XP_007051365.1| Purple acid phosphatase 29 [Theobroma cacao] &gt;gi|508703626|gb|EOX95522.1| Purple acid phosphatase 29 [Theobroma cacao]
TRINITY_DN53149_c0_g1	44.6622	85.1692	1.90696	0.931276	0.0425106	0.276768	73.5978	26.1499	0.355308	-1.49286	0.000291687	0.0274815	569	GO:0045548;GO:0009800;GO:0006559;GO:0005737	K10775	PF00221	virNOG03421	Q	sp|Q01861|PAL1_PEA Phenylalanine ammonia-lyase 1 OS=Pisum sativum GN=PAL1 PE=2 SV=1	gi|1028964002|ref|XP_016725499.1| PREDICTED: phenylalanine ammonia-lyase G4-like [Gossypium hirsutum] &gt;gi|728847529|gb|KHG26972.1| Phenylalanine ammonia-lyase [Gossypium arboreum]
TRINITY_DN18051_c0_g1	44.6938	115.856	2.59221	1.37418	0.0195162	0.16512	101.077	12.4899	0.123568	-3.01662	0.000292505	0.0274897	1696	-	K09338	PF04618	virNOG01640	K	sp|Q05466|HAT4_ARATH Homeobox-leucine zipper protein HAT4 OS=Arabidopsis thaliana GN=HAT4 PE=1 SV=1	gi|590723783|ref|XP_007052281.1| Homeobox-leucine zipper protein 4 / HD-ZIP protein [Theobroma cacao] &gt;gi|508704542|gb|EOX96438.1| Homeobox-leucine zipper protein 4 / HD-ZIP protein [Theobroma cacao]
TRINITY_DN68428_c0_g1	17.211	13.0462	0.758014	-0.399703	0.686957	1	11.3799	0.35524	0.0312165	-5.00155	0.000294466	0.0274907	374	GO:0009765;GO:0016021;GO:0009522;GO:0016168;GO:0046872;GO:0009535;GO:0018298	K08909	-	virNOG04253	R	sp|Q9SY97|LHCA3_ARATH Photosystem I chlorophyll a/b-binding protein 3-1, chloroplastic OS=Arabidopsis thaliana GN=LHCA3 PE=1 SV=1	gi|823189890|ref|XP_012490979.1| PREDICTED: chlorophyll a-b binding protein 8, chloroplastic [Gossypium raimondii]
TRINITY_DN59767_c0_g1	51.4588	21.9506	0.426566	-1.22916	0.0302712	0.221245	18.9172	2.36486	0.125011	-2.99988	0.00029458	0.0274907	1711	GO:0055114;GO:0052716;GO:0048046;GO:0046274;GO:0005507	K05909	PF07731;PF07732;PF00394	virNOG09759	Q	sp|Q9FJD5|LAC17_ARATH Laccase-17 OS=Arabidopsis thaliana GN=LAC17 PE=2 SV=1	gi|823220322|ref|XP_012442868.1| PREDICTED: laccase-17-like [Gossypium raimondii]
TRINITY_DN22173_c0_g1	48.416	29.6877	0.613181	-0.705616	0.153461	0.584897	25.7669	4.82359	0.187201	-2.41734	0.000294382	0.0274907	2264	-	-	-	virNOG07881	O	-	gi|1028957047|ref|XP_016721977.1| PREDICTED: uncharacterized protein LOC107934135 [Gossypium hirsutum]
TRINITY_DN5065_c0_g1	338.245	247.777	0.732538	-0.449024	0.387498	0.886648	215.662	51.948	0.240877	-2.05363	0.00029483	0.0274907	1184	-	K11294	PF00076	virNOG08390	A	sp|Q04836|CP31A_ARATH 31 kDa ribonucleoprotein, chloroplastic OS=Arabidopsis thaliana GN=CP31A PE=1 SV=1	gi|1029123097|ref|XP_016739957.1| PREDICTED: 28 kDa ribonucleoprotein, chloroplastic-like [Gossypium hirsutum]
TRINITY_DN27904_c0_g1	41.5404	55.9557	1.34702	0.429768	0.366287	0.866981	48.5967	14.0438	0.288986	-1.79093	0.000295608	0.0274907	1232	GO:0016301;GO:0016310	K00891	PF01202	virNOG08101	G	sp|Q9LW20|SKL1_ARATH Probable inactive shikimate kinase like 1, chloroplastic OS=Arabidopsis thaliana GN=SKL1 PE=2 SV=1	gi|823256006|ref|XP_012460662.1| PREDICTED: probable inactive shikimate kinase like 1, chloroplastic isoform X2 [Gossypium raimondii] &gt;gi|763809434|gb|KJB76336.1| hypothetical protein B456_012G083400 [Gossypium raimondii] &gt;gi|763809436|gb|KJB76338.1| hypothetical protein B456_012G083400 [Gossypium raimondii]
TRINITY_DN20814_c0_g1	122.99	100.88	0.820225	-0.285909	0.459307	0.941933	87.6036	32.4451	0.370363	-1.43299	0.000295685	0.0274907	3529	GO:0030246;GO:0006013;GO:0004559;GO:0008270	K01191	PF07748;PF01074;PF09261	virNOG07610	G	sp|Q8LPJ3|MANA2_ARATH Probable alpha-mannosidase At5g13980 OS=Arabidopsis thaliana GN=At5g13980 PE=2 SV=1	gi|823253071|ref|XP_012459151.1| PREDICTED: alpha-mannosidase [Gossypium raimondii] &gt;gi|763809402|gb|KJB76304.1| hypothetical protein B456_012G082700 [Gossypium raimondii]
TRINITY_DN73745_c0_g1	384.974	69.6877	0.181019	-2.46578	0.0391531	0.262446	60.3711	7.22725	0.119714	-3.06234	0.000298424	0.0276562	896	GO:0016021;GO:0005215;GO:0006810	K14638	PF00854	virNOG12825	P	sp|Q9M817|PTR6_ARATH Protein NRT1/ PTR FAMILY 1.2 OS=Arabidopsis thaliana GN=NPF1.2 PE=1 SV=1	gi|823226262|ref|XP_012445950.1| PREDICTED: protein NRT1/ PTR FAMILY 1.2-like [Gossypium raimondii] &gt;gi|763789782|gb|KJB56778.1| hypothetical protein B456_009G135700 [Gossypium raimondii]
TRINITY_DN2113_c0_g1	457.326	768.445	1.6803	0.74872	0.210363	0.688635	667.133	254.31	0.381199	-1.39138	0.000298447	0.0276562	957	GO:0016021	K13946	-	virNOG02353;KOG1303	E	sp|Q9FEL7|LAX2_MEDTR Auxin transporter-like protein 2 OS=Medicago truncatula GN=LAX2 PE=2 SV=1	gi|255581063|ref|XP_002531347.1| PREDICTED: auxin transporter-like protein 4 [Ricinus communis] &gt;gi|1000942703|ref|XP_015582199.1| PREDICTED: auxin transporter-like protein 4 [Ricinus communis] &gt;gi|223529045|gb|EEF31031.1| amino acid transporter, putative [Ricinus communis]
TRINITY_DN19671_c0_g1	73.4009	89.8197	1.22369	0.291234	0.482914	0.95499	78.2063	16.7868	0.214648	-2.21996	0.000299297	0.0277075	3276	GO:0031969;GO:0010027;GO:0010228;GO:0004789;GO:0005525;GO:0009228	-	PF01926	virNOG00028	O	sp|Q1KPV0|FZL_ARATH Probable transmembrane GTPase FZO-like, chloroplastic OS=Arabidopsis thaliana GN=FZL PE=1 SV=1	gi|1029105003|ref|XP_016699071.1| PREDICTED: probable transmembrane GTPase FZO-like, chloroplastic [Gossypium hirsutum]
TRINITY_DN13646_c0_g1	719.758	1269.44	1.7637	0.818609	0.0159855	0.143937	1100.19	533.621	0.485026	-1.04387	0.000299491	0.0277075	494	-	-	-	-	-	-	gi|937914603|dbj|BAS89522.1| Os04g0458250 [Oryza sativa Japonica Group]
TRINITY_DN42955_c0_g2	76.803	79.6511	1.03708	0.0525316	0.865222	1	68.9682	23.2589	0.337242	-1.56815	0.000299802	0.0277135	1046	GO:0003899;GO:0016021;GO:0032774	-	PF06749	virNOG16671	S	-	gi|823140237|ref|XP_012469976.1| PREDICTED: uncharacterized protein LOC105787916 [Gossypium raimondii] &gt;gi|1029125094|ref|XP_016740941.1| PREDICTED: uncharacterized protein LOC107950571 [Gossypium hirsutum] &gt;gi|763751021|gb|KJB18409.1| hypothetical protein B456_003G051400 [Gossypium raimondii]
TRINITY_DN5563_c0_g1	120.278	53.3634	0.443667	-1.17245	0.00686717	0.0785543	46.5542	6.13942	0.131877	-2.92274	0.000303663	0.0280015	1110	GO:0009055;GO:0003995;GO:0005777;GO:0050660;GO:0055088;GO:0005506;GO:0009535;GO:0052890;GO:0033539;GO:0016021;GO:0000062	-	PF00301	virNOG18540	S	sp|P73068|RUBR_SYNY3 Rubredoxin OS=Synechocystis sp. (strain PCC 6803 / Kazusa) GN=rub PE=3 SV=1	gi|743919512|ref|XP_011003780.1| PREDICTED: uncharacterized protein LOC105110439 [Populus euphratica]
TRINITY_DN7390_c0_g1	132.525	109.309	0.824822	-0.277845	0.5029	0.95499	94.5814	13.4	0.141677	-2.81932	0.000304633	0.0280248	901	GO:0009522;GO:0015979;GO:0009535;GO:0016168	K02698	-	virNOG19967;virNOG34211	RG	sp|Q9SUI5|PSAK_ARATH Photosystem I reaction center subunit psaK, chloroplastic OS=Arabidopsis thaliana GN=PSAK PE=2 SV=2	gi|674252087|gb|KFK44852.1| hypothetical protein AALP_AA1G310700 [Arabis alpina]
TRINITY_DN13230_c0_g1	171.056	97.1303	0.567827	-0.816477	0.0411348	0.27103	84.3601	30.8247	0.365395	-1.45247	0.000312009	0.0284686	1549	GO:0000166;GO:0009735;GO:0003723	-	PF00076	virNOG14841	A	sp|Q9SAB3|RB45B_ARATH Polyadenylate-binding protein RBP45B OS=Arabidopsis thaliana GN=RBP45B PE=1 SV=1	gi|590626016|ref|XP_007026047.1| RNA-binding family protein [Theobroma cacao] &gt;gi|508781413|gb|EOY28669.1| RNA-binding family protein [Theobroma cacao]
TRINITY_DN17169_c0_g1	65.0026	67.8227	1.04339	0.0612725	0.841066	1	58.9838	14.5267	0.246282	-2.02161	0.000313301	0.0285403	1675	GO:0016021;GO:0071805;GO:0005267	K05389	PF07885	virNOG13549	P	sp|Q9FL25|KCO2_ARATH Two-pore potassium channel 2 OS=Arabidopsis thaliana GN=TPK2 PE=2 SV=1	gi|823166995|ref|XP_012483447.1| PREDICTED: two-pore potassium channel 3-like isoform X2 [Gossypium raimondii] &gt;gi|763766149|gb|KJB33364.1| hypothetical protein B456_006G008000 [Gossypium raimondii]
TRINITY_DN10519_c0_g1	66.2285	51.3522	0.775379	-0.367027	0.39911	0.90085	44.7236	8.90374	0.199084	-2.32855	0.000314703	0.0285756	1643	-	-	-	virNOG19460	S	-	gi|1028977709|ref|XP_016732279.1| PREDICTED: uncharacterized protein LOC107943060 isoform X2 [Gossypium hirsutum]
TRINITY_DN17162_c0_g1	150.156	165.79	1.10411	0.142888	0.6441	1	144.015	55.9302	0.388363	-1.36452	0.000316966	0.0286887	424	-	-	-	-	-	-	-
TRINITY_DN23412_c0_g1	71.8273	183.57	2.55572	1.35373	0.0050639	0.0624935	159.645	46.9272	0.293947	-1.76637	0.000320924	0.0290004	732	-	-	-	virNOG06190	S	-	gi|703068494|ref|XP_010088252.1| hypothetical protein L484_003212 [Morus notabilis] &gt;gi|587842416|gb|EXB32999.1| hypothetical protein L484_003212 [Morus notabilis]
TRINITY_DN25698_c0_g1	131.246	32.8985	0.250662	-1.99618	0.0210355	0.173875	28.6046	4.85154	0.169607	-2.55973	0.000322844	0.0291256	1454	GO:0006468;GO:0016021;GO:0005524;GO:0004674	-	-	virNOG01330	T	sp|Q8RWW0|ALE2_ARATH Receptor-like serine/threonine-protein kinase ALE2 OS=Arabidopsis thaliana GN=ALE2 PE=1 SV=1	gi|1029049518|ref|XP_016688448.1| PREDICTED: receptor-like serine/threonine-protein kinase ALE2 [Gossypium hirsutum]
TRINITY_DN14998_c0_g1	12.1653	14.7089	1.20909	0.273917	0.721361	1	12.7091	0.666254	0.0524232	-4.25365	0.000323715	0.0291277	391	-	-	-	-	-	-	-
TRINITY_DN10170_c0_g1	27.4289	30.7031	1.11937	0.162684	0.800252	1	26.5227	5.251	0.197982	-2.33656	0.000325827	0.0292559	443	GO:0005737;GO:0046982;GO:0010197;GO:0006355;GO:0005634;GO:0003677;GO:0042803;GO:0010201	-	-	strNOG06953;virNOG09152	K	sp|Q9SJ56|BLH1_ARATH BEL1-like homeodomain protein 1 OS=Arabidopsis thaliana GN=BLH1 PE=1 SV=1	gi|184216043|gb|ACC77468.1| BEL1 [Kalanchoe x houghtonii]
TRINITY_DN39542_c0_g1	14.4988	29.5403	2.03744	1.02676	0.0848667	0.421535	25.6686	4.85114	0.188991	-2.40361	0.000328877	0.0294828	803	-	-	-	virNOG03591	S	-	gi|590595910|ref|XP_007018188.1| Uncharacterized protein isoform 1 [Theobroma cacao] &gt;gi|508723516|gb|EOY15413.1| Uncharacterized protein isoform 1 [Theobroma cacao]
TRINITY_DN122481_c0_g1	108.469	198.699	1.83186	0.873308	0.0223303	0.180752	172.023	73.8712	0.429427	-1.21952	0.000329659	0.0295295	896	-	-	-	-	-	-	-
TRINITY_DN30601_c0_g2	31.2102	19.0779	0.611272	-0.710114	0.195754	0.661615	16.5672	1.74283	0.105197	-3.24883	0.000331283	0.029581	2117	GO:0016021	-	PF13374;PF13424	virNOG06554	Z	-	gi|823176750|ref|XP_012486554.1| PREDICTED: nephrocystin-3 [Gossypium raimondii] &gt;gi|763770147|gb|KJB37362.1| hypothetical protein B456_006G201900 [Gossypium raimondii]
TRINITY_DN46263_c0_g1	40.3762	12.8828	0.319069	-1.64806	0.0305582	0.222525	11.0461	0.338555	0.0306493	-5.028	0.000331799	0.0296036	599	GO:0008017;GO:0007010	-	PF07058	virNOG01346;virNOG30707	Z	sp|Q8L7S4|MP702_ARATH Microtubule-associated protein 70-2 OS=Arabidopsis thaliana GN=MAP70.2 PE=1 SV=1	gi|823134774|ref|XP_012467188.1| PREDICTED: microtubule-associated protein 70-2-like [Gossypium raimondii] &gt;gi|823134776|ref|XP_012467189.1| PREDICTED: microtubule-associated protein 70-2-like [Gossypium raimondii] &gt;gi|763747897|gb|KJB15336.1| hypothetical protein B456_002G171800 [Gossypium raimondii] &gt;gi|763747899|gb|KJB15338.1| hypothetical protein B456_002G171800 [Gossypium raimondii]
TRINITY_DN30361_c0_g1	367.312	202.131	0.550297	-0.861718	0.0220167	0.179112	175.362	74.7616	0.426328	-1.22996	0.000334435	0.0297448	1648	-	-	PF00106	virNOG00303	Q	sp|Q6RVV4|TIC32_PEA Short-chain dehydrogenase TIC 32, chloroplastic OS=Pisum sativum GN=TIC32 PE=1 SV=1	gi|823169100|ref|XP_012484115.1| PREDICTED: short-chain dehydrogenase TIC 32, chloroplastic-like isoform X2 [Gossypium raimondii] &gt;gi|763766920|gb|KJB34135.1| hypothetical protein B456_006G049300 [Gossypium raimondii]
TRINITY_DN4173_c0_g1	1616.21	1159.96	0.717703	-0.478541	0.231636	0.722087	1007.14	486.705	0.483256	-1.04914	0.000334697	0.0297448	3686	GO:0005992;GO:0003825;GO:0016311;GO:0004805	K16055	PF00982;PF02358	virNOG00839	G	sp|Q94AH8|TPS6_ARATH Alpha,alpha-trehalose-phosphate synthase [UDP-forming] 6 OS=Arabidopsis thaliana GN=TPS6 PE=1 SV=2	gi|728834700|gb|KHG14143.1| Alpha,alpha-trehalose-phosphate synthase [UDP-forming] 6 -like protein [Gossypium arboreum]
TRINITY_DN4985_c0_g1	342.642	188.98	0.551538	-0.858468	0.0342935	0.239822	162.915	69.5746	0.427061	-1.22748	0.000339068	0.0300147	1261	GO:0008643;GO:0016021	K15382	PF03083	virNOG03988	R	sp|Q8LBF7|SWET7_ARATH Bidirectional sugar transporter SWEET7 OS=Arabidopsis thaliana GN=SWEET7 PE=1 SV=1	gi|728822704|gb|KHG04958.1| Bidirectional sugar transporter SWEET7 -like protein [Gossypium arboreum]
TRINITY_DN71123_c0_g1	134.559	138.19	1.02699	0.038423	0.854393	1	119.789	47.7949	0.398994	-1.32556	0.000340073	0.0300565	697	-	K12795	-	virNOG00090	T	sp|Q0JL44|SGT1_ORYSJ Protein SGT1 homolog OS=Oryza sativa subsp. japonica GN=SGT1 PE=1 SV=1	gi|659077624|ref|XP_008439299.1| PREDICTED: protein SGT1 homolog [Cucumis melo]
TRINITY_DN48650_c0_g1	38.3654	55.9208	1.45758	0.543578	0.227449	0.717062	48.6384	14.4929	0.297972	-1.74675	0.000340962	0.0301115	1820	GO:0006083;GO:0019605;GO:0006097;GO:0047760;GO:0003987;GO:0005777	-	PF00501;PF13193	virNOG00185	I	sp|Q8VZF1|AEE7_ARATH Acetate/butyrate--CoA ligase AAE7, peroxisomal OS=Arabidopsis thaliana GN=AAE7 PE=1 SV=1	gi|1028954893|ref|XP_016720887.1| PREDICTED: acetate/butyrate--CoA ligase AAE7, peroxisomal-like [Gossypium hirsutum]
TRINITY_DN3084_c0_g1	266.699	193.767	0.726538	-0.46089	0.238549	0.729979	167.856	71.6077	0.426602	-1.22904	0.000342712	0.0302186	1175	GO:0046872;GO:0004784;GO:0071486;GO:0009507;GO:0055114;GO:0019430	K04565	PF00080	virNOG03329	P	sp|P93407|SODCP_ORYSJ Superoxide dismutase [Cu-Zn], chloroplastic OS=Oryza sativa subsp. japonica GN=SODCP PE=1 SV=1	gi|728850471|gb|KHG29914.1| Superoxide dismutase [Cu-Zn], chloroplastic [Gossypium arboreum]
TRINITY_DN15427_c0_g1	66.6959	45.1394	0.676794	-0.563211	0.347382	0.855132	39.299	8.68158	0.220911	-2.17846	0.000344393	0.0302958	1853	GO:0006396;GO:0008565;GO:0003723;GO:0048280;GO:0006886;GO:0001522;GO:0009982;GO:0000139	K03177	PF16198;PF01509	virNOG13632	J	sp|Q9RB36|TRUB_FLAJ1 tRNA pseudouridine synthase B OS=Flavobacterium johnsoniae (strain ATCC 17061 / DSM 2064 / UW101) GN=truB PE=3 SV=1	gi|590646406|ref|XP_007031614.1| Pseudouridine synthase family protein isoform 1 [Theobroma cacao] &gt;gi|508710643|gb|EOY02540.1| Pseudouridine synthase family protein isoform 1 [Theobroma cacao]
TRINITY_DN1284_c0_g1	7469.78	4815.58	0.644675	-0.633356	0.236324	0.72702	4181.28	1977.16	0.47286	-1.08051	0.000344366	0.0302958	2041	-	K01673	PF00484	virNOG12703	P	sp|P27141|CAHC_TOBAC Carbonic anhydrase, chloroplastic OS=Nicotiana tabacum PE=2 SV=1	gi|590694578|ref|XP_007044647.1| Carbonic anhydrase 2, CA2 isoform 1 [Theobroma cacao] &gt;gi|508708582|gb|EOY00479.1| Carbonic anhydrase 2, CA2 isoform 1 [Theobroma cacao]
TRINITY_DN46988_c0_g1	3000.33	1610.69	0.536838	-0.897442	0.189285	0.650318	1401.64	420.049	0.299684	-1.73849	0.000345652	0.0303829	2121	GO:0009735;GO:0009535	-	-	virNOG16129	S	sp|Q9FL44|MPH1_ARATH Protein MAINTENANCE OF PSII UNDER HIGH LIGHT 1 OS=Arabidopsis thaliana GN=MPH1 PE=1 SV=1	gi|823255946|ref|XP_012460633.1| PREDICTED: uncharacterized protein LOC105780701 isoform X1 [Gossypium raimondii] &gt;gi|763808129|gb|KJB75031.1| hypothetical protein B456_012G019700 [Gossypium raimondii]
TRINITY_DN1613_c0_g1	27928.8	22600.6	0.809223	-0.305392	0.455612	0.938349	19625.6	8457.69	0.430951	-1.2144	0.00034743	0.0304916	7420	GO:0005452;GO:0016021;GO:0015698	-	PF00955	virNOG09049	P	sp|Q8VYR7|BOR1_ARATH Boron transporter 1 OS=Arabidopsis thaliana GN=BOR1 PE=1 SV=1	gi|823157386|ref|XP_012478586.1| PREDICTED: probable boron transporter 2 isoform X1 [Gossypium raimondii] &gt;gi|763763034|gb|KJB30288.1| hypothetical protein B456_005G135900 [Gossypium raimondii]
TRINITY_DN579_c0_g1	1246.89	1504.33	1.20647	0.270791	0.383942	0.882946	1300.06	638.145	0.490856	-1.02663	0.000349729	0.0305982	1445	GO:0016740	K00799	PF02798;PF13410	virNOG16492	O	sp|Q03666|GSTX4_TOBAC Probable glutathione S-transferase OS=Nicotiana tabacum PE=2 SV=1	gi|1029073145|ref|XP_016696810.1| PREDICTED: probable glutathione S-transferase [Gossypium hirsutum] &gt;gi|728850150|gb|KHG29593.1| putative glutathione S-transferase [Gossypium arboreum]
TRINITY_DN8955_c0_g1	906.987	684.76	0.754984	-0.405482	0.29338	0.797951	594.532	284.069	0.477803	-1.06551	0.000351422	0.0307224	2687	GO:0046027;GO:0005773;GO:0008374;GO:0016021;GO:0019432;GO:0005783	K00679	PF02450	virNOG02025	I	sp|Q9FNA9|PDAT1_ARATH Phospholipid:diacylglycerol acyltransferase 1 OS=Arabidopsis thaliana GN=PDAT1 PE=2 SV=1	gi|728834842|gb|KHG14285.1| diacylglycerol acyltransferase 1 -like protein [Gossypium arboreum]
TRINITY_DN13953_c0_g1	228.155	205.889	0.902405	-0.148153	0.822335	1	179.368	37.9912	0.211806	-2.23918	0.00035524	0.0309124	1836	GO:0006355;GO:0090610;GO:0005634;GO:0048366	-	PF03514	virNOG09991	K	sp|Q9FHZ1|SCL23_ARATH Scarecrow-like protein 23 OS=Arabidopsis thaliana GN=SCL23 PE=1 SV=1	gi|1029105243|ref|XP_016700128.1| PREDICTED: scarecrow-like protein 23 [Gossypium hirsutum]
TRINITY_DN6827_c0_g1	386.866	277.517	0.717348	-0.479256	0.213874	0.693155	240.709	108.162	0.449348	-1.1541	0.000355857	0.0309168	1391	-	-	-	-	-	-	-
TRINITY_DN25162_c0_g1	55.9104	72.5808	1.29816	0.376472	0.347613	0.855132	62.7903	21.299	0.339208	-1.55976	0.00035677	0.0309263	4562	GO:0016020;GO:0000166;GO:0004672;GO:0016310	-	PF07714	COG0515;COG4886;virNOG05344	ST	sp|C0LGP4|Y3475_ARATH Probable LRR receptor-like serine/threonine-protein kinase At3g47570 OS=Arabidopsis thaliana GN=At3g47570 PE=2 SV=1	gi|590671127|ref|XP_007038248.1| Leucine-rich repeat protein kinase family protein [Theobroma cacao] &gt;gi|508775493|gb|EOY22749.1| Leucine-rich repeat protein kinase family protein [Theobroma cacao]
TRINITY_DN147_c0_g1	10429.2	14583.4	1.39832	0.483697	0.206929	0.682933	12670.2	5054.6	0.398937	-1.32577	0.000358601	0.0310235	3621	GO:0016021;GO:0005216;GO:0034220	K05391	-	virNOG01681	P	sp|O65718|CNGC2_ARATH Cyclic nucleotide-gated ion channel 2 OS=Arabidopsis thaliana GN=CNGC2 PE=1 SV=1	gi|590650478|ref|XP_007032653.1| Cyclic nucleotide-regulated ion channel family protein isoform 1 [Theobroma cacao] &gt;gi|508711682|gb|EOY03579.1| Cyclic nucleotide-regulated ion channel family protein isoform 1 [Theobroma cacao]
TRINITY_DN5374_c0_g1	261.052	362.33	1.38796	0.472964	0.185701	0.645111	314.829	109.37	0.347396	-1.52535	0.000361507	0.0311692	936	GO:0009534;GO:0005840;GO:0009941;GO:0032544;GO:0003735;GO:0009570	K02961	PF00366	virNOG22257	J	sp|P16180|RR17_ARATH 30S ribosomal protein S17, chloroplastic OS=Arabidopsis thaliana GN=RPS17 PE=1 SV=1	gi|590618965|ref|XP_007024188.1| Ribosomal protein S17 [Theobroma cacao] &gt;gi|508779554|gb|EOY26810.1| Ribosomal protein S17 [Theobroma cacao]
TRINITY_DN4429_c0_g1	734.789	660.233	0.898535	-0.154354	0.704499	1	572.699	272.63	0.476044	-1.07083	0.000362875	0.0312394	1987	GO:0005524;GO:0004674;GO:0006468	K20603	PF00069	virNOG09018	T	sp|Q9S7U9|M2K2_ARATH Mitogen-activated protein kinase kinase 2 OS=Arabidopsis thaliana GN=MKK2 PE=1 SV=2	gi|1031985200|ref|NP_001314339.1| mitogen-activated protein kinase kinase 2-like [Gossypium hirsutum] &gt;gi|356690046|gb|AET36537.1| MAPKK1 [Gossypium hirsutum] &gt;gi|408717369|gb|AFU83099.1| mitogen-associated protein kinase kinase 1 [Gossypium hirsutum]
TRINITY_DN37604_c0_g1	64.5241	49.0048	0.759481	-0.396914	0.387685	0.886648	42.7096	5.85634	0.13712	-2.86649	0.000365421	0.031374	1963	GO:0016021	K07399	PF05140	virNOG06044	S	sp|Q9XIA4|CCS1_ARATH Cytochrome c biogenesis protein CCS1, chloroplastic OS=Arabidopsis thaliana GN=CCS1 PE=1 SV=1	gi|728840372|gb|KHG19815.1| Cytochrome c biogenesis CCS1, chloroplastic -like protein [Gossypium arboreum]
TRINITY_DN2829_c0_g1	8797.29	10380.4	1.17996	0.238737	0.612289	1	8990.43	4510.42	0.501692	-0.995127	0.000366049	0.0313928	3859	GO:0016021	K13946	PF10248	virNOG02353	E	sp|Q96247|AUX1_ARATH Auxin transporter protein 1 OS=Arabidopsis thaliana GN=AUX1 PE=1 SV=1	gi|728840979|gb|KHG20422.1| Auxin transporter-like protein 4 [Gossypium arboreum]
TRINITY_DN11552_c0_g1	918.693	332.283	0.361691	-1.46717	0.00556822	0.0672337	289.479	55.8652	0.192986	-2.37344	0.000366985	0.0314492	1720	-	-	PF13178;PF00612	virNOG17743;virNOG29575	S	-	gi|728835993|gb|KHG15436.1| Protein IQ-DOMAIN 14 -like protein [Gossypium arboreum]
TRINITY_DN1494_c0_g1	262.451	126.67	0.482642	-1.05097	0.011068	0.111024	110.125	42.1158	0.382435	-1.38671	0.000368561	0.0315602	1580	GO:0003677	-	PF03479	virNOG16133	R	sp|A1L4X7|AHL14_ARATH AT-hook motif nuclear-localized protein 14 OS=Arabidopsis thaliana GN=AHL14 PE=1 SV=1	gi|1028940140|ref|XP_016713273.1| PREDICTED: AT-hook motif nuclear-localized protein 14-like isoform X1 [Gossypium hirsutum]
TRINITY_DN9944_c0_g1	990.84	2017.16	2.03581	1.0256	0.0476217	0.296231	1754.54	433.56	0.247108	-2.01679	0.000370796	0.0316878	2057	GO:0005829;GO:0080045;GO:0080043;GO:0008152;GO:0080044;GO:0080046	-	PF00201	virNOG09616	CG	sp|Q9LK73|U88A1_ARATH UDP-glycosyltransferase 88A1 OS=Arabidopsis thaliana GN=UGT88A1 PE=2 SV=1	gi|1029125221|ref|XP_016741000.1| PREDICTED: UDP-glycosyltransferase 88A1-like [Gossypium hirsutum]
TRINITY_DN30600_c0_g1	21.8808	45.8621	2.096	1.06764	0.0447001	0.284356	39.9562	5.82298	0.145734	-2.77859	0.000371603	0.0317243	1991	GO:0004672;GO:0005524;GO:0006468	-	-	virNOG09574	R	-	gi|763778994|gb|KJB46117.1| hypothetical protein B456_007G348800 [Gossypium raimondii] &gt;gi|763778996|gb|KJB46119.1| hypothetical protein B456_007G348800 [Gossypium raimondii]
TRINITY_DN14683_c0_g1	561.063	119.563	0.2131	-2.23039	0.00811561	0.088681	103.891	32.1512	0.30947	-1.69213	0.000372662	0.0317907	2898	-	-	PF03169	virNOG13653	P	sp|Q9T095|OPT6_ARATH Oligopeptide transporter 6 OS=Arabidopsis thaliana GN=OPT6 PE=2 SV=1	gi|823182748|ref|XP_012488615.1| PREDICTED: oligopeptide transporter 9 [Gossypium raimondii] &gt;gi|763772371|gb|KJB39494.1| hypothetical protein B456_007G016300 [Gossypium raimondii]
TRINITY_DN5713_c0_g1	443.078	295.631	0.66722	-0.583765	0.123981	0.520267	256.756	116.233	0.452697	-1.14338	0.00037791	0.0321777	1754	GO:0006468;GO:0004674;GO:0005524	-	PF07714	virNOG00223	T	sp|Q8GXZ3|PBL8_ARATH Probable serine/threonine-protein kinase PBL8 OS=Arabidopsis thaliana GN=PBL8 PE=1 SV=1	gi|1028961259|ref|XP_016724100.1| PREDICTED: serine/threonine-protein kinase At5g01020-like [Gossypium hirsutum]
TRINITY_DN27885_c1_g1	97.5873	56.2728	0.576641	-0.794255	0.457601	0.940062	49.0572	6.20576	0.1265	-2.98279	0.000378722	0.0322102	1495	-	-	-	-	-	-	gi|763778821|gb|KJB45944.1| hypothetical protein B456_007G339500, partial [Gossypium raimondii]
TRINITY_DN24458_c0_g1	83.3605	107.133	1.28518	0.361967	0.417943	0.913315	92.6395	35.4157	0.382296	-1.38724	0.000381462	0.0323944	631	GO:0003723;GO:0046872;GO:0000166	-	PF00642	virNOG03149	R	sp|Q10LZ9|C3H23_ORYSJ Zinc finger CCCH domain-containing protein 23 OS=Oryza sativa subsp. japonica GN=Os03g0329200 PE=2 SV=1	gi|590561204|ref|XP_007008744.1| Zinc finger family protein / RNA recognition motif-containing protein isoform 1 [Theobroma cacao] &gt;gi|508725657|gb|EOY17554.1| Zinc finger family protein / RNA recognition motif-containing protein isoform 1 [Theobroma cacao]
TRINITY_DN13944_c0_g1	196.086	56.4752	0.288012	-1.7958	0.00739685	0.0831067	49.2249	7.66591	0.155732	-2.68286	0.000383638	0.0325058	1972	GO:0050660;GO:0016614;GO:0055114	-	PF00732	virNOG02122	R	sp|Q9S746|HTH_ARATH Protein HOTHEAD OS=Arabidopsis thaliana GN=HTH PE=1 SV=1	gi|728847044|gb|KHG26487.1| Protein HOTHEAD [Gossypium arboreum]
TRINITY_DN13107_c0_g1	38.0933	35.0616	0.920415	-0.119644	0.946332	1	30.3672	6.88869	0.226847	-2.14021	0.000383374	0.0325058	605	GO:0000287;GO:0045332;GO:0004012;GO:0005524;GO:0016021	K01530	-	virNOG02917	P	sp|Q9SLK6|ALA6_ARATH Phospholipid-transporting ATPase 6 OS=Arabidopsis thaliana GN=ALA6 PE=1 SV=2	gi|728849927|gb|KHG29370.1| Putative phospholipid-transporting ATPase 4 -like protein [Gossypium arboreum]
TRINITY_DN49192_c0_g1	87.7913	50.0301	0.569875	-0.811282	0.0529597	0.317236	43.4661	12.3619	0.284402	-1.814	0.000386311	0.0326261	960	GO:0003677;GO:0005634;GO:0006355	-	-	virNOG17812	K	sp|O82799|NGA1_ARATH B3 domain-containing transcription factor NGA1 OS=Arabidopsis thaliana GN=NGA1 PE=1 SV=1	gi|763742073|gb|KJB09572.1| hypothetical protein B456_001G150200 [Gossypium raimondii] &gt;gi|763742074|gb|KJB09573.1| hypothetical protein B456_001G150200 [Gossypium raimondii]
TRINITY_DN40333_c0_g1	33.1317	44.3754	1.33936	0.421546	0.383358	0.882131	38.6003	7.75979	0.201029	-2.31452	0.000387171	0.0326579	1223	GO:0006414;GO:0003746;GO:0005622	K02357	PF00889	virNOG01662	J	sp|A5GTG7|EFTS_SYNR3 Elongation factor Ts OS=Synechococcus sp. (strain RCC307) GN=tsf PE=3 SV=1	gi|1028999980|ref|XP_016754736.1| PREDICTED: uncharacterized protein LOC107962752 isoform X2 [Gossypium hirsutum]
TRINITY_DN5783_c0_g1	317.256	158.56	0.499787	-1.00061	0.0116188	0.114746	137.447	57.4573	0.418033	-1.25831	0.000388246	0.0326996	2119	-	-	-	virNOG13575	T	sp|Q9FYE2|PKS4_ARATH Protein PHYTOCHROME KINASE SUBSTRATE 4 OS=Arabidopsis thaliana GN=PKS4 PE=1 SV=1	gi|590637937|ref|XP_007029257.1| Phytochrome kinase substrate 4, putative [Theobroma cacao] &gt;gi|508717862|gb|EOY09759.1| Phytochrome kinase substrate 4, putative [Theobroma cacao]
TRINITY_DN8406_c1_g1	1704.33	2013.56	1.18144	0.240547	0.469867	0.952099	1750.81	520.437	0.297255	-1.75023	0.000388595	0.0327046	1500	GO:0005215;GO:0006810	K03098	PF08212	virNOG02520	M	sp|Q9FGT8|TIL_ARATH Temperature-induced lipocalin-1 OS=Arabidopsis thaliana GN=TIL PE=1 SV=1	gi|743811329|ref|XP_010929132.1| PREDICTED: apolipoprotein D [Elaeis guineensis]
TRINITY_DN128117_c0_g1	561.73	719.179	1.28029	0.356474	0.501518	0.95499	620.178	75.3522	0.121501	-3.04096	0.000390232	0.0328179	2014	GO:0016021;GO:0016705;GO:0005506;GO:0004497;GO:0020037;GO:0055114	-	PF00067	virNOG00979	Q	sp|O48927|C78A3_SOYBN Cytochrome P450 78A3 OS=Glycine max GN=CYP78A3 PE=2 SV=1	gi|823187340|ref|XP_012490156.1| PREDICTED: cytochrome P450 78A3-like [Gossypium raimondii] &gt;gi|763774464|gb|KJB41587.1| hypothetical protein B456_007G111300 [Gossypium raimondii]
TRINITY_DN20302_c0_g1	134.307	75.1265	0.559362	-0.838146	0.142083	0.559992	65.0963	18.0849	0.277818	-1.84779	0.000390657	0.0328291	1958	GO:0005506;GO:0055114;GO:0020037;GO:0004497;GO:0016021;GO:0016705	-	PF00067	virNOG10128	Q	sp|Q93Z79|C14A1_ARATH Cytochrome P450 714A1 OS=Arabidopsis thaliana GN=CYP714A1 PE=2 SV=1	gi|763807984|gb|KJB74886.1| hypothetical protein B456_012G012600 [Gossypium raimondii]
TRINITY_DN14879_c0_g1	419.199	113.955	0.271841	-1.87916	0.0194658	0.164831	98.6232	38.4356	0.389721	-1.35948	0.00039176	0.0328729	3157	GO:0005634;GO:0006355;GO:0003677	-	PF02362	virNOG16986	K	sp|Q8L3W1|VRN1_ARATH B3 domain-containing transcription factor VRN1 OS=Arabidopsis thaliana GN=VRN1 PE=1 SV=1	gi|823259763|ref|XP_012462594.1| PREDICTED: B3 domain-containing transcription factor VRN1-like isoform X1 [Gossypium raimondii] &gt;gi|1029133880|ref|XP_016745120.1| PREDICTED: B3 domain-containing transcription factor VRN1-like isoform X1 [Gossypium hirsutum] &gt;gi|763812396|gb|KJB79248.1| hypothetical protein B456_013G040000 [Gossypium raimondii]
TRINITY_DN88034_c0_g1	19.4442	12.6664	0.651422	-0.618335	0.421123	0.916073	10.9473	0.333127	0.0304299	-5.03836	0.00039463	0.0329665	988	GO:0006457;GO:0015031	-	PF05697	virNOG20206;virNOG05793;virNOG12642	S	-	gi|823216659|ref|XP_012441027.1| PREDICTED: uncharacterized protein LOC105766201 isoform X1 [Gossypium raimondii] &gt;gi|763794337|gb|KJB61333.1| hypothetical protein B456_009G351700 [Gossypium raimondii]
TRINITY_DN16734_c0_g1	61.5101	64.0626	1.0415	0.058659	0.823105	1	55.8234	9.48194	0.169856	-2.55761	0.000396438	0.0330442	647	GO:0019013;GO:0000166;GO:0030529;GO:0003676	K11294	PF00076	KOG0118;virNOG08390	A	sp|P19683|ROC4_NICSY 31 kDa ribonucleoprotein, chloroplastic OS=Nicotiana sylvestris PE=1 SV=1	gi|728837329|gb|KHG16772.1| 31 kDa ribonucleoprotein, chloroplastic -like protein [Gossypium arboreum]
TRINITY_DN2673_c0_g1	3493.58	4060.44	1.16226	0.21693	0.47573	0.953892	3524.08	1014.19	0.287788	-1.79692	0.000397042	0.0330701	2769	GO:0043565;GO:0006355;GO:0005634;GO:0003700	K09338	PF02183;PF00046	virNOG13651	K	sp|Q8LC03|ATB13_ARATH Homeobox-leucine zipper protein ATHB-13 OS=Arabidopsis thaliana GN=ATHB-13 PE=2 SV=2	gi|823157572|ref|XP_012478668.1| PREDICTED: homeobox-leucine zipper protein ATHB-13 [Gossypium raimondii] &gt;gi|823157574|ref|XP_012478669.1| PREDICTED: homeobox-leucine zipper protein ATHB-13 [Gossypium raimondii] &gt;gi|763763111|gb|KJB30365.1| hypothetical protein B456_005G139600 [Gossypium raimondii] &gt;gi|763763112|gb|KJB30366.1| hypothetical protein B456_005G139600 [Gossypium raimondii] &…
TRINITY_DN64774_c0_g1	111.839	126.364	1.12988	0.176165	0.628109	1	109.485	43.5911	0.398147	-1.32863	0.000400773	0.0332851	344	GO:0035671;GO:0008202;GO:0003854;GO:0010051;GO:0055114;GO:0005829	-	-	virNOG07152	R	sp|Q6PQJ9|5BPOR_DIGLA 3-oxo-Delta(4,5)-steroid 5-beta-reductase OS=Digitalis lanata PE=1 SV=1	gi|1029048240|ref|XP_016687805.1| PREDICTED: 3-oxo-Delta(4,5)-steroid 5-beta-reductase-like [Gossypium hirsutum]
TRINITY_DN2456_c0_g1	886.529	768.906	0.867322	-0.20536	0.800122	1	671.074	84.7718	0.126323	-2.98481	0.000401529	0.0333207	2375	GO:0005634;GO:0003723;GO:0005524;GO:0004386	K16911	PF00098;PF00270;PF00271	strNOG11167;virNOG10182	A	sp|Q8L7S8|RH3_ARATH DEAD-box ATP-dependent RNA helicase 3, chloroplastic OS=Arabidopsis thaliana GN=RH3 PE=1 SV=2	gi|763778394|gb|KJB45517.1| hypothetical protein B456_007G309800, partial [Gossypium raimondii]
TRINITY_DN12882_c0_g1	2543.46	2047.23	0.8049	-0.313119	0.429211	0.920847	1773.91	883.002	0.497772	-1.00644	0.000404493	0.0334927	1291	GO:0055114;GO:0006633;GO:0016021;GO:0016491;GO:0005506	-	PF12076	virNOG03107	I	sp|Q8H1Z0|CER3_ARATH Protein ECERIFERUM 3 OS=Arabidopsis thaliana GN=CER3 PE=1 SV=1	gi|763756214|gb|KJB23545.1| hypothetical protein B456_004G104100 [Gossypium raimondii]
TRINITY_DN8233_c0_g1	247.651	240.226	0.970018	-0.0439167	0.988235	1	208.719	76.9646	0.368748	-1.43929	0.000409523	0.0337871	2063	GO:0016311;GO:0016791	K19269	-	virNOG08312	P	sp|P0DKC3|PGP1A_ARATH Phosphoglycolate phosphatase 1A, chloroplastic OS=Arabidopsis thaliana GN=PGLP1A PE=1 SV=1	gi|1028957411|ref|XP_016722160.1| PREDICTED: phosphoglycolate phosphatase 1B, chloroplastic-like isoform X1 [Gossypium hirsutum]
TRINITY_DN17126_c0_g1	339.472	66.2112	0.195042	-2.35815	0.00704251	0.0800662	57.642	9.60336	0.166604	-2.58551	0.00040994	0.0337948	2270	GO:0000910;GO:0008017;GO:0000226	K16732	PF03999	virNOG01696	Z	sp|Q9FLP0|MA651_ARATH 65-kDa microtubule-associated protein 1 OS=Arabidopsis thaliana GN=MAP65-1 PE=1 SV=1	gi|1029024304|ref|XP_016675966.1| PREDICTED: 65-kDa microtubule-associated protein 1-like [Gossypium hirsutum] &gt;gi|1029024306|ref|XP_016675967.1| PREDICTED: 65-kDa microtubule-associated protein 1-like [Gossypium hirsutum] &gt;gi|1029024308|ref|XP_016675968.1| PREDICTED: 65-kDa microtubule-associated protein 1-like [Gossypium hirsutum] &gt;gi|1029024310|ref|XP_016675969.1| PREDICTED: 65-kDa mi…
TRINITY_DN53382_c0_g1	370.056	256.76	0.693841	-0.527323	0.309666	0.817631	223.921	32.0842	0.143284	-2.80305	0.000412788	0.03398	1945	GO:0016021	K03453	PF01758	virNOG03804	P	sp|Q1EBV7|BASS2_ARATH Sodium/pyruvate cotransporter BASS2, chloroplastic OS=Arabidopsis thaliana GN=BASS2 PE=1 SV=1	gi|823237287|ref|XP_012451296.1| PREDICTED: sodium/pyruvate cotransporter BASS2, chloroplastic-like [Gossypium raimondii] &gt;gi|763797882|gb|KJB64837.1| hypothetical protein B456_010G067700 [Gossypium raimondii]
TRINITY_DN17918_c0_g1	69.1612	49.8627	0.720963	-0.472003	0.259394	0.748988	43.2568	12.5392	0.289877	-1.78649	0.000417602	0.0341519	1711	GO:0008233;GO:0006508;GO:0016021	K07052	-	virNOG11515	S	-	gi|823251939|ref|XP_012458595.1| PREDICTED: uncharacterized protein LOC105779399 isoform X1 [Gossypium raimondii] &gt;gi|763811378|gb|KJB78280.1| hypothetical protein B456_012G187500 [Gossypium raimondii]
TRINITY_DN33709_c0_g1	170.006	87.1138	0.512416	-0.964612	0.0162152	0.145322	75.5808	27.3499	0.361864	-1.46648	0.000422219	0.0343551	780	GO:0006355	-	-	COG2319;KOG0266;virNOG09345	R	sp|Q0WV90|TPR1_ARATH Topless-related protein 1 OS=Arabidopsis thaliana GN=TPR1 PE=1 SV=3	gi|728822680|gb|KHG04944.1| Topless-related 1 -like protein [Gossypium arboreum]
TRINITY_DN1421_c0_g1	5048.34	2310.72	0.457719	-1.12747	0.00478476	0.0598854	2013.9	264.091	0.131134	-2.93088	0.000423116	0.0343785	2012	GO:0004190;GO:0005783;GO:0009737;GO:0006508;GO:0009414;GO:0009627	-	-	virNOG04978	O	sp|Q9LS40|ASPG1_ARATH Protein ASPARTIC PROTEASE IN GUARD CELL 1 OS=Arabidopsis thaliana GN=ASPG1 PE=1 SV=1	gi|823176462|ref|XP_012486456.1| PREDICTED: protein ASPARTIC PROTEASE IN GUARD CELL 1-like [Gossypium raimondii]
TRINITY_DN14772_c0_g1	46.3599	29.969	0.646443	-0.629404	0.248484	0.734423	25.9905	5.11792	0.196915	-2.34435	0.000432866	0.0349691	1144	-	-	-	virNOG18123	S	sp|O64750|PSA2_ARATH Protein PHOTOSYSTEM I ASSEMBLY 2, chloroplastic OS=Arabidopsis thaliana GN=PSA2 PE=1 SV=1	gi|728847265|gb|KHG26708.1| Chaperone DnaJ [Gossypium arboreum]
TRINITY_DN9973_c0_g2	19.4345	34.4915	1.77475	0.827619	0.197632	0.665192	30.1269	1.75951	0.0584035	-4.0978	0.000434329	0.0350371	655	GO:0018298;GO:0046872;GO:0009535;GO:0016021;GO:0009522;GO:0009765;GO:0016168	K08910	PF00504	virNOG05253	R	sp|P27521|CA4_ARATH Chlorophyll a-b binding protein 4, chloroplastic OS=Arabidopsis thaliana GN=LHCA4 PE=1 SV=1	gi|763740772|gb|KJB08271.1| hypothetical protein B456_001G074300 [Gossypium raimondii]
TRINITY_DN14217_c0_g1	167.707	187.011	1.11511	0.157184	0.687269	1	162.095	68.9791	0.425547	-1.23261	0.000434232	0.0350371	1613	GO:0008236;GO:0006508	-	PF00326	virNOG06238	R	-	gi|763798732|gb|KJB65687.1| hypothetical protein B456_010G108400 [Gossypium raimondii]
TRINITY_DN9610_c1_g1	2752.41	498.684	0.181181	-2.4645	0.0533679	0.318499	433.262	202.389	0.467128	-1.09811	0.000439942	0.0353382	2789	GO:0005524;GO:0006457;GO:0051082;GO:0006950	K09487	PF00183;PF02518	virNOG04777	O	sp|P35016|ENPL_CATRO Endoplasmin homolog OS=Catharanthus roseus GN=HSP90 PE=2 SV=1	gi|590594358|ref|XP_007017829.1| Chaperone protein htpG family protein isoform 2 [Theobroma cacao] &gt;gi|508723157|gb|EOY15054.1| Chaperone protein htpG family protein isoform 2 [Theobroma cacao]
TRINITY_DN113049_c0_g1	44.7768	20.4481	0.456666	-1.13079	0.137573	0.551537	17.8527	1.04903	0.0587604	-4.08901	0.000444133	0.0355847	703	-	-	-	-	-	-	-
TRINITY_DN14879_c0_g2	55.6463	24.5888	0.441877	-1.17828	0.0248139	0.193821	21.307	3.4748	0.163083	-2.61633	0.000443751	0.0355847	1932	GO:0009534	-	PF13460	virNOG09565	G	sp|Q8SKU2|TIC62_PEA Protein TIC 62, chloroplastic OS=Pisum sativum GN=TIC62 PE=1 SV=2	gi|823160529|ref|XP_012480107.1| PREDICTED: protein TIC 62, chloroplastic [Gossypium raimondii] &gt;gi|823160532|ref|XP_012480108.1| PREDICTED: protein TIC 62, chloroplastic [Gossypium raimondii] &gt;gi|763764948|gb|KJB32202.1| hypothetical protein B456_005G229200 [Gossypium raimondii] &gt;gi|763764950|gb|KJB32204.1| hypothetical protein B456_005G229200 [Gossypium raimondii]
TRINITY_DN44017_c0_g1	61.2363	34.9125	0.570128	-0.810643	0.197154	0.664086	30.5461	1.01567	0.0332502	-4.91049	0.000447571	0.0357473	959	GO:0009507;GO:0006508;GO:0005524;GO:0008233	-	-	virNOG05161	S	-	gi|823214905|ref|XP_012440215.1| PREDICTED: uncharacterized protein LOC105765576 isoform X1 [Gossypium raimondii] &gt;gi|763785796|gb|KJB52867.1| hypothetical protein B456_008G280800 [Gossypium raimondii]
TRINITY_DN55805_c0_g1	179.517	100.818	0.561606	-0.832371	0.0515126	0.31191	87.6025	28.1774	0.321651	-1.63643	0.000448058	0.0357609	1486	-	K17662	PF03981	virNOG01634	C	sp|Q9W6I0|UQCC1_XENLA Ubiquinol-cytochrome-c reductase complex assembly factor 1 OS=Xenopus laevis GN=uqcc1 PE=2 SV=1	gi|728840508|gb|KHG19951.1| Ubiquinol-cytochrome c reductase complex chaperone CBP3 [Gossypium arboreum]
TRINITY_DN13330_c0_g1	62.8031	74.9554	1.1935	0.255196	0.541509	0.974125	64.9146	22.5651	0.347613	-1.52445	0.000449738	0.0358696	1344	GO:0016021;GO:0006468;GO:0005524;GO:0004672	-	PF13855	virNOG32655;virNOG10863	T	sp|C0LGH3|Y5614_ARATH Probable LRR receptor-like serine/threonine-protein kinase At1g56140 OS=Arabidopsis thaliana GN=At1g56140 PE=2 SV=2	gi|763803050|gb|KJB69988.1| hypothetical protein B456_011G052400 [Gossypium raimondii]
TRINITY_DN10039_c0_g1	49.6908	53.8126	1.08295	0.114964	0.788544	1	46.9452	4.18528	0.0891525	-3.48758	0.000455095	0.0362047	366	GO:0009538;GO:0015979	K02692	PF02531	virNOG08713	H	sp|P12372|PSAD_SOLLC Photosystem I reaction center subunit II, chloroplastic OS=Solanum lycopersicum GN=psaD PE=2 SV=1	gi|720000376|ref|XP_010256006.1| PREDICTED: photosystem I reaction center subunit II, chloroplastic [Nelumbo nucifera]
TRINITY_DN46997_c1_g1	28.8361	54.371	1.88552	0.914961	0.122803	0.518825	47.4072	7.63797	0.161114	-2.63385	0.000455223	0.0362047	980	-	-	PF13947	virNOG06535	T	sp|Q7X8C5|WAKLB_ARATH Wall-associated receptor kinase-like 2 OS=Arabidopsis thaliana GN=WAKL2 PE=2 SV=1	gi|763760760|gb|KJB28014.1| hypothetical protein B456_005G021800, partial [Gossypium raimondii]
TRINITY_DN4349_c5_g1	35.7362	40.5476	1.13464	0.18223	0.678999	1	35.2589	8.87077	0.251589	-1.99086	0.000456892	0.0362219	487	GO:0005634;GO:0008289;GO:0003677	K09338	PF01852	virNOG01745	K	sp|Q0J9X2|ROC2_ORYSJ Homeobox-leucine zipper protein ROC2 OS=Oryza sativa subsp. japonica GN=ROC2 PE=2 SV=1	gi|823262103|ref|XP_012463792.1| PREDICTED: homeobox-leucine zipper protein HDG2-like isoform X2 [Gossypium raimondii] &gt;gi|763813636|gb|KJB80488.1| hypothetical protein B456_013G100200 [Gossypium raimondii] &gt;gi|763813641|gb|KJB80493.1| hypothetical protein B456_013G100200 [Gossypium raimondii]
TRINITY_DN1756_c1_g1	407.74	193.6	0.474814	-1.07457	0.0157468	0.142455	169.131	16.092	0.0951452	-3.39373	0.000459477	0.0363635	2842	GO:0016787	-	-	virNOG02062	B	sp|Q941D6|HDA14_ARATH Histone deacetylase 14 OS=Arabidopsis thaliana GN=HDA14 PE=1 SV=1	gi|823255780|ref|XP_012460552.1| PREDICTED: histone deacetylase 14 isoform X1 [Gossypium raimondii] &gt;gi|763808352|gb|KJB75254.1| hypothetical protein B456_012G036200 [Gossypium raimondii]
TRINITY_DN25781_c0_g1	158.66	18.1488	0.114388	-3.128	0.0121467	0.118436	15.812	0.35524	0.0224664	-5.47609	0.000464263	0.0366138	2018	-	-	-	-	-	-	-
TRINITY_DN40068_c0_g1	13.7523	22.9225	1.66681	0.737089	0.256285	0.744182	20.0054	1.02149	0.0510608	-4.29164	0.00046959	0.0369563	421	GO:0000166;GO:0030529;GO:0003676;GO:0019013	K11294	-	virNOG09954	A	sp|Q9ZUU4|CP29B_ARATH RNA-binding protein CP29B, chloroplastic OS=Arabidopsis thaliana GN=CP29B PE=1 SV=1	gi|823174991|ref|XP_012485961.1| PREDICTED: RNA-binding protein CP29B, chloroplastic-like [Gossypium raimondii] &gt;gi|823174994|ref|XP_012485962.1| PREDICTED: RNA-binding protein CP29B, chloroplastic-like [Gossypium raimondii] &gt;gi|763769372|gb|KJB36587.1| hypothetical protein B456_006G166300 [Gossypium raimondii] &gt;gi|763769376|gb|KJB36591.1| hypothetical protein B456_006G166300 [Gossypium …
TRINITY_DN7412_c0_g1	118.121	63.8315	0.540389	-0.88793	0.0338938	0.238092	55.2538	18.2128	0.32962	-1.60112	0.000470217	0.0369799	1342	GO:0005524;GO:0006468;GO:0004672	-	-	virNOG01515	T	sp|Q39183|D6KL2_ARATH Serine/threonine-protein kinase D6PKL2 OS=Arabidopsis thaliana GN=D6PKL2 PE=1 SV=1	gi|590605271|ref|XP_007020448.1| D6 protein kinase like 2 isoform 1 [Theobroma cacao] &gt;gi|590605275|ref|XP_007020449.1| D6 protein kinase like 2 isoform 1 [Theobroma cacao] &gt;gi|590605279|ref|XP_007020450.1| D6 protein kinase like 2 isoform 1 [Theobroma cacao] &gt;gi|508720076|gb|EOY11973.1| D6 protein kinase like 2 isoform 1 [Theobroma cacao] &gt;gi|508720077|gb|EOY11974.1| D6 protein kinas…
TRINITY_DN3727_c0_g1	306.24	255.875	0.835537	-0.259225	0.566908	0.98362	221.586	100.74	0.454633	-1.13723	0.000472244	0.0371134	1999	-	K06962	PF05991	virNOG06438	S	-	gi|763803803|gb|KJB70741.1| hypothetical protein B456_011G089700 [Gossypium raimondii]
TRINITY_DN15214_c0_g1	103.54	182.522	1.76282	0.817882	0.0264351	0.202282	158.237	69.0088	0.436111	-1.19723	0.000475254	0.0372866	456	-	-	-	-	-	-	gi|728843401|gb|KHG22844.1| putative WRKY transcription factor 19 -like protein [Gossypium arboreum]
TRINITY_DN1081_c0_g1	654.25	525.516	0.803234	-0.316108	0.737336	1	457.926	103.695	0.226444	-2.14277	0.000478252	0.0373772	1060	-	-	-	virNOG21234	S	sp|Q9FEC1|OHP2_ARATH Light-harvesting complex-like protein OHP2, chloroplastic OS=Arabidopsis thaliana GN=OHP2 PE=2 SV=1	gi|823229522|ref|XP_012447499.1| PREDICTED: proline-rich receptor-like protein kinase PERK2 [Gossypium raimondii] &gt;gi|763792480|gb|KJB59476.1| hypothetical protein B456_009G258300 [Gossypium raimondii]
TRINITY_DN7617_c0_g1	80.7737	43.8803	0.543249	-0.880313	0.420325	0.915572	37.8621	10.3693	0.273871	-1.86843	0.000480795	0.03755	972	GO:0005774;GO:0009570;GO:0009579;GO:0005634;GO:0043295;GO:0010319;GO:0009941;GO:0004364	K00799	PF02798;PF00043	virNOG08826	O	sp|P30109|GSTF1_TOBAC Glutathione S-transferase PARB OS=Nicotiana tabacum GN=PARB PE=2 SV=1	gi|823202795|ref|XP_012435932.1| PREDICTED: glutathione S-transferase F6-like [Gossypium raimondii] &gt;gi|763780009|gb|KJB47080.1| hypothetical protein B456_008G010200 [Gossypium raimondii]
TRINITY_DN25023_c0_g1	277.34	263.101	0.948658	-0.0760403	0.916286	1	229.139	61.126	0.266763	-1.90637	0.00048572	0.0377516	391	GO:0005452;GO:0015698;GO:0016021	-	-	virNOG09049;virNOG05650	P	sp|Q8VYR7|BOR1_ARATH Boron transporter 1 OS=Arabidopsis thaliana GN=BOR1 PE=1 SV=1	gi|590663503|ref|XP_007036237.1| HCO3- transporter family [Theobroma cacao] &gt;gi|508773482|gb|EOY20738.1| HCO3- transporter family [Theobroma cacao]
TRINITY_DN21800_c0_g1	416.893	380.763	0.913334	-0.130785	0.758963	1	330.728	143.632	0.434292	-1.20326	0.000486072	0.0377529	620	GO:0008233;GO:0006508	K01369	PF01650	virNOG04445	O	sp|P49043|VPE_CITSI Vacuolar-processing enzyme OS=Citrus sinensis PE=2 SV=1	gi|823120646|ref|XP_012491997.1| PREDICTED: vacuolar-processing enzyme [Gossypium raimondii] &gt;gi|763738988|gb|KJB06487.1| hypothetical protein B456_001G023700 [Gossypium raimondii]
TRINITY_DN35829_c0_g1	2.22979	11.569	5.18838	2.37529	0.0269471	0.204904	10.1214	0	0	#NAME?	0.000488166	0.0378374	794	GO:0003700;GO:0003677;GO:0006355;GO:0005634	-	PF00847	virNOG21537	K	sp|Q9LY05|EF106_ARATH Ethylene-responsive transcription factor ERF106 OS=Arabidopsis thaliana GN=ERF106 PE=2 SV=1	gi|1028964681|ref|XP_016725837.1| PREDICTED: ethylene-responsive transcription factor ERF107-like [Gossypium hirsutum]
TRINITY_DN5760_c0_g1	1722.18	2237.48	1.29921	0.37764	0.21942	0.702333	1940.42	978.524	0.504286	-0.987686	0.000488614	0.0378461	2054	GO:0005634;GO:0006355;GO:0043565;GO:0005516;GO:0044212;GO:0003700	-	PF03106;PF10533	virNOG06810	K	sp|Q9STX0|WRKY7_ARATH Probable WRKY transcription factor 7 OS=Arabidopsis thaliana GN=WRKY7 PE=2 SV=1	gi|590705180|ref|XP_007047364.1| WRKY DNA-binding protein 7 isoform 1 [Theobroma cacao] &gt;gi|590705184|ref|XP_007047365.1| WRKY DNA-binding protein 7 isoform 1 [Theobroma cacao] &gt;gi|508699625|gb|EOX91521.1| WRKY DNA-binding protein 7 isoform 1 [Theobroma cacao] &gt;gi|508699626|gb|EOX91522.1| WRKY DNA-binding protein 7 isoform 1 [Theobroma cacao]
TRINITY_DN390_c1_g2	4611.04	9727.53	2.10961	1.07698	0.0138261	0.130169	8454.72	2324.6	0.274947	-1.86278	0.000492878	0.0381082	3088	GO:0016702;GO:0055114;GO:0031408;GO:0046872	K15718	PF00305;PF01477	virNOG04223	S	sp|Q43191|LOX15_SOLTU Probable linoleate 9S-lipoxygenase 5 OS=Solanum tuberosum GN=LOX1.5 PE=2 SV=1	gi|1031987037|ref|NP_001314094.1| probable linoleate 9S-lipoxygenase 5 [Gossypium hirsutum] &gt;gi|124365601|gb|AAK50778.4|AF361893_1 bacterial-induced lipoxygenase [Gossypium hirsutum]
TRINITY_DN40475_c0_g1	31.6193	10.5033	0.33218	-1.58996	0.0119157	0.116725	9.18478	0	0	#NAME?	0.000497149	0.0382968	514	GO:0016301;GO:0016310	-	-	virNOG14064	S	-	gi|694311910|ref|XP_009360019.1| PREDICTED: uncharacterized protein LOC103950522 isoform X1 [Pyrus x bretschneideri]
TRINITY_DN55430_c0_g1	113.202	206.076	1.82043	0.864278	0.0265011	0.202522	178.593	78.608	0.440152	-1.18393	0.000499125	0.0383704	2600	GO:0005524;GO:0016021;GO:0016887	-	PF01061;PF00005	virNOG07758	Q	sp|Q9ZU35|AB7G_ARATH ABC transporter G family member 7 OS=Arabidopsis thaliana GN=ABCG7 PE=2 SV=1	gi|763748051|gb|KJB15490.1| hypothetical protein B456_002G180700 [Gossypium raimondii]
TRINITY_DN8385_c0_g1	354.08	245.892	0.694454	-0.526049	0.242453	0.734423	212.959	94.8483	0.445384	-1.16688	0.000509925	0.0390409	701	GO:0016021;GO:0022891;GO:0055085	-	PF00083	virNOG03715	R	sp|Q41144|STC_RICCO Sugar carrier protein C OS=Ricinus communis GN=STC PE=2 SV=1	gi|728817851|gb|KHG02602.1| Sugar carrier C [Gossypium arboreum]
TRINITY_DN11383_c0_g1	73.9566	48.5629	0.65664	-0.606825	0.187974	0.648256	42.2632	11.2302	0.265721	-1.91202	0.000511326	0.0390952	416	-	-	PF05641	virNOG09518	R	-	gi|823188773|ref|XP_012490616.1| PREDICTED: uncharacterized protein LOC105803146 isoform X1 [Gossypium raimondii] &gt;gi|823188776|ref|XP_012490618.1| PREDICTED: uncharacterized protein LOC105803146 isoform X1 [Gossypium raimondii] &gt;gi|823188779|ref|XP_012490619.1| PREDICTED: uncharacterized protein LOC105803146 isoform X1 [Gossypium raimondii] &gt;gi|823188782|ref|XP_012490620.1| PREDICTED: u…
TRINITY_DN69437_c0_g1	89.3219	89.8352	1.00575	0.00826808	0.885321	1	78.4837	6.63859	0.0845856	-3.56344	0.00051396	0.0391903	1554	GO:0055114;GO:0071949;GO:0016491	-	PF01494	virNOG09777	C	sp|O81816|MO2_ARATH Monooxygenase 2 OS=Arabidopsis thaliana GN=MO2 PE=2 SV=1	gi|823144510|ref|XP_012472079.1| PREDICTED: zeaxanthin epoxidase, chloroplastic-like isoform X1 [Gossypium raimondii] &gt;gi|823144512|ref|XP_012472080.1| PREDICTED: zeaxanthin epoxidase, chloroplastic-like isoform X1 [Gossypium raimondii] &gt;gi|763753603|gb|KJB20991.1| hypothetical protein B456_003G176700 [Gossypium raimondii]
TRINITY_DN13519_c0_g1	337.182	174.309	0.516959	-0.951878	0.0129298	0.123983	151.274	61.6426	0.407491	-1.29516	0.000512953	0.0391903	3839	GO:0016021;GO:0005768;GO:0016779;GO:0005802	-	PF11145	virNOG11249	R	-	gi|823246017|ref|XP_012455679.1| PREDICTED: uncharacterized protein LOC105777141 [Gossypium raimondii] &gt;gi|763803616|gb|KJB70554.1| hypothetical protein B456_011G079300 [Gossypium raimondii]
TRINITY_DN26983_c0_g1	137.504	93.1013	0.67708	-0.562601	0.276607	0.774887	81.294	8.33177	0.102489	-3.28645	0.00051431	0.0391904	1473	GO:0055114;GO:0004324	K02641	PF00175	virNOG05776	C	sp|O04977|FENR1_TOBAC Ferredoxin--NADP reductase, leaf-type isozyme, chloroplastic OS=Nicotiana tabacum GN=PETH PE=2 SV=1	gi|823223767|ref|XP_012444634.1| PREDICTED: ferredoxin--NADP reductase, leaf isozyme, chloroplastic [Gossypium raimondii] &gt;gi|1028989109|ref|XP_016749403.1| PREDICTED: ferredoxin--NADP reductase, leaf isozyme, chloroplastic-like [Gossypium hirsutum] &gt;gi|763791058|gb|KJB58054.1| hypothetical protein B456_009G194200 [Gossypium raimondii] &gt;gi|763791060|gb|KJB58056.1| hypothetical protein B4…
TRINITY_DN31423_c0_g1	37.8475	37.6241	0.994098	-0.0085393	0.942308	1	32.77	7.21639	0.220214	-2.18303	0.000516687	0.0393184	621	GO:0005634;GO:0008289;GO:0003677	K09338	-	virNOG01745	K	sp|Q94C37|HDG2_ARATH Homeobox-leucine zipper protein HDG2 OS=Arabidopsis thaliana GN=HDG2 PE=1 SV=1	gi|1029030044|ref|XP_016678782.1| PREDICTED: homeobox-leucine zipper protein HDG2-like isoform X1 [Gossypium hirsutum]
TRINITY_DN35636_c0_g1	47.0792	23.1425	0.491564	-1.02455	0.236442	0.727246	20.0765	3.0478	0.151809	-2.71967	0.000518037	0.039368	1765	GO:0016747;GO:0006633;GO:0016020	K15397	PF08392;PF08541	virNOG03069	R	sp|Q9SIB2|KCS12_ARATH 3-ketoacyl-CoA synthase 12 OS=Arabidopsis thaliana GN=KCS12 PE=2 SV=1	gi|939191559|gb|ALJ55550.1| 3-ketoacyl-CoA synthase 48 [Gossypium arboreum]
TRINITY_DN13357_c0_g1	210.7	220.638	1.04717	0.0664917	0.873308	1	191.676	85.9389	0.448356	-1.15728	0.000517873	0.039368	1644	-	-	-	virNOG01452	R	-	gi|1029134806|ref|XP_016745546.1| PREDICTED: WD repeat-containing protein 44-like [Gossypium hirsutum]
TRINITY_DN46124_c0_g1	11.4205	18.1841	1.59223	0.671052	0.385147	0.884465	15.6736	1.6986	0.108373	-3.20592	0.000521264	0.0394273	1673	-	-	PF13975	virNOG15679;virNOG26647;COG2801	LR	sp|P20825|POL2_DROME Retrovirus-related Pol polyprotein from transposon 297 OS=Drosophila melanogaster GN=pol PE=3 SV=1	gi|698502982|ref|XP_009797113.1| PREDICTED: uncharacterized protein LOC104243599 [Nicotiana sylvestris]
TRINITY_DN37518_c0_g1	18.732	31.576	1.68567	0.753323	0.276984	0.775336	27.4439	5.86137	0.213577	-2.22717	0.000520565	0.0394273	2096	GO:0043547;GO:0005089	-	PF03759	virNOG00580	T	sp|F4K295|ROGF5_ARATH Rop guanine nucleotide exchange factor 5 OS=Arabidopsis thaliana GN=ROPGEF5 PE=2 SV=1	gi|1028997952|ref|XP_016753747.1| PREDICTED: rop guanine nucleotide exchange factor 5-like isoform X2 [Gossypium hirsutum]
TRINITY_DN8094_c0_g1	208.487	106.882	0.512657	-0.963935	0.0183851	0.158646	92.4858	36.481	0.39445	-1.34209	0.000521148	0.0394273	1597	GO:0016021	-	PF03767	virNOG11852	R	sp|O04195|Y2992_ARATH Uncharacterized protein At2g39920 OS=Arabidopsis thaliana GN=At2g39920 PE=2 SV=2	gi|1028986329|ref|XP_016748044.1| PREDICTED: uncharacterized protein At2g39920-like [Gossypium hirsutum] &gt;gi|1028986331|ref|XP_016748045.1| PREDICTED: uncharacterized protein At2g39920-like [Gossypium hirsutum] &gt;gi|1028986333|ref|XP_016748046.1| PREDICTED: uncharacterized protein At2g39920-like [Gossypium hirsutum]
TRINITY_DN13639_c1_g1	64.4799	14.9108	0.231247	-2.11249	0.0119917	0.117252	12.9187	0.693795	0.0537047	-4.21881	0.000522773	0.0395149	353	GO:0005871;GO:0010215;GO:0055028;GO:0005524;GO:0008574;GO:0007018;GO:0008017	K10395	-	virNOG11432;virNOG33598	Z	sp|Q8GS71|KN4A_ARATH Kinesin-like protein KIN-4A OS=Arabidopsis thaliana GN=KIN4A PE=1 SV=1	gi|590592029|ref|XP_007017162.1| P-loop containing nucleoside triphosphate hydrolases superfamily protein isoform 1 [Theobroma cacao] &gt;gi|590592033|ref|XP_007017163.1| P-loop containing nucleoside triphosphate hydrolases superfamily protein isoform 1 [Theobroma cacao] &gt;gi|590592036|ref|XP_007017164.1| P-loop containing nucleoside triphosphate hydrolases superfamily protein isoform 1 [Theobr…
TRINITY_DN59744_c0_g1	16.0909	24.2082	1.50446	0.589247	0.297071	0.801745	21.0131	3.41972	0.162742	-2.61934	0.000523389	0.039535	743	GO:0016020	-	-	virNOG23155;virNOG21844	S	-	gi|1028962620|ref|XP_016724814.1| PREDICTED: uncharacterized protein LOC107936569 [Gossypium hirsutum]
TRINITY_DN17533_c0_g1	393.567	254.493	0.646632	-0.628983	0.108802	0.486703	220.468	101.182	0.458944	-1.12361	0.000524258	0.0395476	537	GO:0004672;GO:0006468;GO:0005524	K08286	PF00069	virNOG01515;KOG0610	T	sp|Q9SUA3|D6KL1_ARATH Serine/threonine-protein kinase D6PKL1 OS=Arabidopsis thaliana GN=D6PKL1 PE=1 SV=1	gi|590605271|ref|XP_007020448.1| D6 protein kinase like 2 isoform 1 [Theobroma cacao] &gt;gi|590605275|ref|XP_007020449.1| D6 protein kinase like 2 isoform 1 [Theobroma cacao] &gt;gi|590605279|ref|XP_007020450.1| D6 protein kinase like 2 isoform 1 [Theobroma cacao] &gt;gi|508720076|gb|EOY11973.1| D6 protein kinase like 2 isoform 1 [Theobroma cacao] &gt;gi|508720077|gb|EOY11974.1| D6 protein kinas…
TRINITY_DN2475_c0_g1	31683.7	18544	0.585286	-0.772787	0.0554449	0.326086	16079.9	5794.75	0.360371	-1.47244	0.000524946	0.0395731	1227	-	-	-	-	-	-	gi|763771285|gb|KJB38500.1| hypothetical protein B456_006G258300 [Gossypium raimondii]
TRINITY_DN2218_c5_g1	273.286	160.251	0.586386	-0.770076	0.170866	0.622567	139.371	34.0549	0.244346	-2.033	0.000525654	0.0396	929	GO:0006662;GO:0005623;GO:0015035;GO:0045454;GO:0055114	K03671	PF00085	virNOG21235	O	sp|P07591|TRXM_SPIOL Thioredoxin M-type, chloroplastic OS=Spinacia oleracea PE=1 SV=2	gi|1029067069|ref|XP_016693744.1| PREDICTED: thioredoxin M-type, chloroplastic-like [Gossypium hirsutum]
TRINITY_DN19874_c0_g1	8.01053	12.1215	1.5132	0.597599	0.396943	0.898511	10.4583	0.333127	0.0318528	-4.97244	0.000535633	0.0402174	413	GO:0055114;GO:0010277;GO:0016021;GO:0009941;GO:0051537;GO:0046872	-	-	COG4638;virNOG09968	RP	sp|Q8W496|PTC52_ARATH Protochlorophyllide-dependent translocon component 52, chloroplastic OS=Arabidopsis thaliana GN=PTC52 PE=2 SV=1	gi|590582630|ref|XP_007014676.1| ACD1-like [Theobroma cacao] &gt;gi|508785039|gb|EOY32295.1| ACD1-like [Theobroma cacao]
TRINITY_DN7921_c0_g1	462.634	40.671	0.0879119	-3.5078	0.0109104	0.109859	35.3159	5.74498	0.162674	-2.61994	0.000535575	0.0402174	2036	GO:0001510;GO:0006396;GO:0008173;GO:0003723	K03437	-	KOG2506;virNOG16766;virNOG08094	JEGA	sp|Q5ND52|MRM3_MOUSE rRNA methyltransferase 3, mitochondrial OS=Mus musculus GN=Mrm3 PE=2 SV=1	gi|728818050|gb|KHG02670.1| tRNA/rRNA methyltransferase [Gossypium arboreum]
TRINITY_DN4529_c1_g1	332.02	191.582	0.57702	-0.793306	0.0331589	0.234781	166.787	43.8747	0.263059	-1.92654	0.000536837	0.0402698	1995	GO:0016628;GO:0055114;GO:0016021	K00213	PF01222	virNOG07858	I	sp|Q9LDU6|ST7R_ARATH 7-dehydrocholesterol reductase OS=Arabidopsis thaliana GN=DWF5 PE=1 SV=1	gi|763801824|gb|KJB68762.1| hypothetical protein B456_011G002700 [Gossypium raimondii]
TRINITY_DN1307_c0_g2	108.337	91.9259	0.848518	-0.236982	0.726147	1	79.5952	30.1814	0.379186	-1.39902	0.000537337	0.0402698	1338	GO:0004601;GO:0055114;GO:0005576;GO:0020037;GO:0042744;GO:0046872;GO:0098869;GO:0006979	K00430	PF00141	virNOG09000	G	sp|Q96520|PER12_ARATH Peroxidase 12 OS=Arabidopsis thaliana GN=PER12 PE=1 SV=1	gi|823164918|ref|XP_012482403.1| PREDICTED: peroxidase 12 [Gossypium raimondii] &gt;gi|763761715|gb|KJB28969.1| hypothetical protein B456_005G077600 [Gossypium raimondii]
TRINITY_DN1276_c0_g1	825.834	700.627	0.848387	-0.237206	0.555537	0.981579	608.303	288.709	0.474614	-1.07517	0.00054354	0.0406218	2213	GO:0005622;GO:0035556;GO:0004871;GO:0004435;GO:0016042	K05857	PF00388;PF09279	virNOG00340	I	sp|Q39033|PLCD2_ARATH Phosphoinositide phospholipase C 2 OS=Arabidopsis thaliana GN=PLC2 PE=1 SV=1	gi|1031985354|ref|NP_001313815.1| phosphoinositide phospholipase C 2-like [Gossypium hirsutum] &gt;gi|666906482|gb|AIG51130.1| phospholipase C [Gossypium hirsutum]
TRINITY_DN6057_c0_g1	320.33	163.157	0.509341	-0.973295	0.0119421	0.116881	141.805	58.5404	0.412822	-1.27641	0.000546912	0.0407927	1181	GO:0003755;GO:0000413;GO:0006457	K03768	PF00160	virNOG08699	O	sp|Q9ASS6|PNSL5_ARATH Photosynthetic NDH subunit of lumenal location 5, chloroplastic OS=Arabidopsis thaliana GN=PNSL5 PE=1 SV=1	gi|823130202|ref|XP_012452440.1| PREDICTED: photosynthetic NDH subunit of lumenal location 5, chloroplastic [Gossypium raimondii] &gt;gi|1028954642|ref|XP_016720758.1| PREDICTED: photosynthetic NDH subunit of lumenal location 5, chloroplastic-like [Gossypium hirsutum] &gt;gi|763745089|gb|KJB12528.1| hypothetical protein B456_002G023000 [Gossypium raimondii]
TRINITY_DN3082_c0_g1	248.625	354.343	1.42521	0.511178	0.152313	0.582317	307.077	139.439	0.454084	-1.13897	0.000549869	0.0409591	1630	-	-	-	virNOG19725	S	sp|Q8LD26|DRMH3_ARATH Dormancy-associated protein homolog 3 OS=Arabidopsis thaliana GN=At1g56220 PE=1 SV=1	gi|763811586|gb|KJB78438.1| hypothetical protein B456_013G205900 [Gossypium raimondii]
TRINITY_DN11986_c1_g1	1256.41	1029.01	0.819007	-0.288052	0.751205	1	895.626	215.841	0.240995	-2.05293	0.00055055	0.0409828	759	GO:0016021	-	PF02672	virNOG23430	R	sp|O22914|CP121_ARATH Calvin cycle protein CP12-1, chloroplastic OS=Arabidopsis thaliana GN=CP12-1 PE=1 SV=1	gi|1029065929|ref|XP_016693216.1| PREDICTED: calvin cycle protein CP12-1, chloroplastic-like [Gossypium hirsutum]
TRINITY_DN5836_c0_g1	105.683	150.017	1.4195	0.505385	0.172921	0.624356	129.899	55.1719	0.42473	-1.23538	0.000550918	0.040983	805	GO:0005524;GO:0004674;GO:0006468;GO:0007165;GO:0016021;GO:0019199	K13416	PF08263;PF13855	KOG1187;virNOG12309;euNOG03117	T	sp|Q94F62|BAK1_ARATH BRASSINOSTEROID INSENSITIVE 1-associated receptor kinase 1 OS=Arabidopsis thaliana GN=BAK1 PE=1 SV=2	gi|1029032366|ref|XP_016679975.1| PREDICTED: BRASSINOSTEROID INSENSITIVE 1-associated receptor kinase 1-like isoform X1 [Gossypium hirsutum] &gt;gi|1029032368|ref|XP_016679976.1| PREDICTED: BRASSINOSTEROID INSENSITIVE 1-associated receptor kinase 1-like isoform X1 [Gossypium hirsutum]
TRINITY_DN540_c0_g1	1187.49	1630.33	1.37292	0.457247	0.159861	0.599301	1414.11	712.159	0.503609	-0.989623	0.000551516	0.0410005	2426	GO:0016021	-	PF06966	virNOG03618	I	-	gi|763772045|gb|KJB39168.1| hypothetical protein B456_007G004200 [Gossypium raimondii]
TRINITY_DN53605_c0_g1	28.8657	22.7694	0.788806	-0.342258	0.60662	1	19.6305	2.44245	0.124421	-3.00669	0.000555742	0.0412332	1035	-	-	PF00560;PF08263;PF12799	COG0515;virNOG04808	T	sp|O49545|BAME1_ARATH Leucine-rich repeat receptor-like serine/threonine-protein kinase BAM1 OS=Arabidopsis thaliana GN=BAM1 PE=1 SV=1	gi|1029124901|ref|XP_016740854.1| PREDICTED: LOW QUALITY PROTEIN: leucine-rich repeat receptor-like serine/threonine-protein kinase BAM1 [Gossypium hirsutum]
TRINITY_DN15614_c0_g1	291.378	215.802	0.740624	-0.433187	0.31304	0.821295	187.414	46.0323	0.245619	-2.02551	0.000558135	0.0413532	3354	-	-	-	virNOG02201	S	sp|Q66GQ2|Y5162_ARATH Uncharacterized protein At5g41620 OS=Arabidopsis thaliana GN=At5g41620 PE=2 SV=2	gi|823186995|ref|XP_012490040.1| PREDICTED: uncharacterized protein At5g41620 isoform X1 [Gossypium raimondii]
TRINITY_DN44897_c0_g1	72.159	35.1669	0.487354	-1.03696	0.137043	0.550222	30.6174	6.23913	0.203777	-2.29494	0.000560607	0.0414306	1670	GO:0008236;GO:0006508;GO:0016021;GO:0004180	K01285	PF05577	virNOG11299;KOG2183	O	sp|Q7TMR0|PCP_MOUSE Lysosomal Pro-X carboxypeptidase OS=Mus musculus GN=Prcp PE=1 SV=2	gi|823172000|ref|XP_012484984.1| PREDICTED: lysosomal Pro-X carboxypeptidase-like [Gossypium raimondii] &gt;gi|763767979|gb|KJB35194.1| hypothetical protein B456_006G103600 [Gossypium raimondii]
TRINITY_DN5226_c0_g3	460.345	359.38	0.780676	-0.357204	0.372803	0.873246	311.953	129.048	0.413678	-1.27342	0.000561304	0.0414549	1181	GO:0005524	K03283	PF00012	KOG0101;virNOG03266	O	sp|P09189|HSP7C_PETHY Heat shock cognate 70 kDa protein OS=Petunia hybrida GN=HSP70 PE=2 SV=1	gi|567864300|ref|XP_006424799.1| hypothetical protein CICLE_v10027981mg [Citrus clementina] &gt;gi|557526733|gb|ESR38039.1| hypothetical protein CICLE_v10027981mg [Citrus clementina]
TRINITY_DN25752_c0_g1	46.3838	19.277	0.415598	-1.26674	0.0150298	0.137841	16.6659	2.0651	0.123912	-3.01262	0.000562772	0.0414616	1783	GO:0016021;GO:0050826	-	PF13839;PF14416	virNOG04671	S	sp|Q9LY46|TBL29_ARATH Protein ESKIMO 1 OS=Arabidopsis thaliana GN=ESK1 PE=1 SV=1	gi|1028986838|ref|XP_016748296.1| PREDICTED: protein ESKIMO 1-like [Gossypium hirsutum]
TRINITY_DN24280_c0_g1	121.732	111.018	0.911989	-0.132912	0.825872	1	96.1612	34.9326	0.363271	-1.46088	0.000562086	0.0414616	1381	GO:0000123	-	PF13891	virNOG18693	S	sp|Q54J07|IN80D_DICDI INO80 complex subunit D OS=Dictyostelium discoideum GN=DDB_G0288447 PE=3 SV=1	gi|823175932|ref|XP_012486278.1| PREDICTED: INO80 complex subunit D-like [Gossypium raimondii] &gt;gi|823175935|ref|XP_012486279.1| PREDICTED: INO80 complex subunit D-like [Gossypium raimondii] &gt;gi|823175938|ref|XP_012486280.1| PREDICTED: INO80 complex subunit D-like [Gossypium raimondii] &gt;gi|763769792|gb|KJB37007.1| hypothetical protein B456_006G186400 [Gossypium raimondii] &gt;gi|76376979…
TRINITY_DN53456_c0_g1	18.3666	20.7783	1.13131	0.177995	0.815048	1	17.9657	2.36486	0.131632	-2.92542	0.000563502	0.0414814	1872	GO:0032259;GO:0009507;GO:0030785	-	PF09273;PF00856	virNOG14924	R	sp|Q43088|RBCMT_PEA Ribulose-1,5 bisphosphate carboxylase/oxygenase large subunit N-methyltransferase, chloroplastic OS=Pisum sativum GN=RBCMT PE=1 SV=1	gi|728851339|gb|KHG30782.1| Ribulose-1,5 bisphosphate carboxylase/oxygenase large subunit N-methyltransferase, chloroplastic [Gossypium arboreum]
TRINITY_DN20519_c0_g1	190.241	173.366	0.911294	-0.134012	0.744466	1	150.739	50.5179	0.335136	-1.57718	0.000566126	0.0415931	774	GO:0010201;GO:0003677;GO:0042803;GO:0006355;GO:0005634;GO:0005737;GO:0046982;GO:0010197	-	-	virNOG09152	K	-	gi|590632914|ref|XP_007027982.1| BEL1-like homeodomain protein 1 isoform 1 [Theobroma cacao] &gt;gi|590632917|ref|XP_007027983.1| BEL1-like homeodomain protein 1 isoform 1 [Theobroma cacao] &gt;gi|590632920|ref|XP_007027984.1| BEL1-like homeodomain protein 1 isoform 1 [Theobroma cacao] &gt;gi|508716587|gb|EOY08484.1| BEL1-like homeodomain protein 1 isoform 1 [Theobroma cacao] &gt;gi|508716588|gb|…
TRINITY_DN24828_c0_g1	437.304	272.912	0.624078	-0.680202	0.0832552	0.417774	236.738	102.232	0.431836	-1.21145	0.00056594	0.0415931	801	-	-	PF06232	virNOG21834;virNOG19297	R	sp|Q6NPM5|ATS3B_ARATH Embryo-specific protein ATS3B OS=Arabidopsis thaliana GN=ATS3B PE=1 SV=1	gi|823229079|ref|XP_012447280.1| PREDICTED: uncharacterized protein LOC105770569 [Gossypium raimondii] &gt;gi|1029050585|ref|XP_016688975.1| PREDICTED: uncharacterized protein LOC107906486 [Gossypium hirsutum] &gt;gi|763789308|gb|KJB56304.1| hypothetical protein B456_009G130700 [Gossypium raimondii] &gt;gi|763789309|gb|KJB56305.1| hypothetical protein B456_009G130700 [Gossypium raimondii]
TRINITY_DN13121_c0_g1	213.855	99.289	0.464281	-1.10693	0.00636709	0.0742611	86.3437	27.6943	0.320745	-1.6405	0.000567228	0.0416469	2171	GO:0031425;GO:0008270;GO:0031426	-	PF01535;PF13041;PF14432	virNOG11282	R	sp|Q9STF3|PP265_ARATH Pentatricopeptide repeat-containing protein At3g46790, chloroplastic OS=Arabidopsis thaliana GN=CRR2 PE=2 SV=1	gi|1029124235|ref|XP_016740545.1| PREDICTED: pentatricopeptide repeat-containing protein At3g46790, chloroplastic isoform X1 [Gossypium hirsutum] &gt;gi|1029124237|ref|XP_016740546.1| PREDICTED: pentatricopeptide repeat-containing protein At3g46790, chloroplastic isoform X2 [Gossypium hirsutum]
TRINITY_DN14775_c0_g1	281.988	272.547	0.966521	-0.0491269	0.849048	1	236.207	103.324	0.437428	-1.19288	0.000571595	0.0417689	2308	GO:0006646;GO:0016540;GO:0005509;GO:0004609;GO:0016020	K01613	PF13499;PF02666	virNOG01861	I	sp|A4GNA8|PSD3_ARATH Phosphatidylserine decarboxylase proenzyme 3 OS=Arabidopsis thaliana GN=PSD3 PE=1 SV=1	gi|823203030|ref|XP_012436009.1| PREDICTED: phosphatidylserine decarboxylase proenzyme 2-like [Gossypium raimondii] &gt;gi|763780111|gb|KJB47182.1| hypothetical protein B456_008G014600 [Gossypium raimondii]
TRINITY_DN6866_c0_g1	306.751	319.382	1.04118	0.0582182	0.760496	1	277.489	127.44	0.459261	-1.12261	0.000570066	0.0417689	344	GO:0043424;GO:0009506;GO:0009507;GO:0005774;GO:0005886	-	-	virNOG01329	O	sp|Q9FM19|HIR1_ARATH Hypersensitive-induced response protein 1 OS=Arabidopsis thaliana GN=HIR1 PE=1 SV=1	gi|823211556|ref|XP_012438590.1| PREDICTED: hypersensitive-induced response protein 2 [Gossypium raimondii] &gt;gi|823211559|ref|XP_012438591.1| PREDICTED: hypersensitive-induced response protein 2 [Gossypium raimondii] &gt;gi|823211562|ref|XP_012438592.1| PREDICTED: hypersensitive-induced response protein 2 [Gossypium raimondii] &gt;gi|823211565|ref|XP_012438593.1| PREDICTED: hypersensitive-indu…
TRINITY_DN2026_c0_g2	508.503	449.635	0.884234	-0.177499	0.78908	1	389.941	187.369	0.480506	-1.05737	0.000572349	0.0417689	1787	GO:0008270	-	PF12678	virNOG14072	O	sp|Q8LE94|RING3_ARATH E3 ubiquitin-protein ligase At3g02290 OS=Arabidopsis thaliana GN=At3g02290 PE=2 SV=1	gi|1029032531|ref|XP_016680053.1| PREDICTED: E3 ubiquitin-protein ligase At3g02290-like [Gossypium hirsutum] &gt;gi|1029032533|ref|XP_016680055.1| PREDICTED: E3 ubiquitin-protein ligase At3g02290-like [Gossypium hirsutum] &gt;gi|1029032535|ref|XP_016680056.1| PREDICTED: E3 ubiquitin-protein ligase At3g02290-like [Gossypium hirsutum] &gt;gi|1029032537|ref|XP_016680057.1| PREDICTED: E3 ubiquitin-pr…
TRINITY_DN9024_c0_g1	1455.57	2040.6	1.40193	0.48741	0.14292	0.561482	1769.33	898.569	0.507858	-0.977503	0.000577504	0.0420185	2124	GO:0003824;GO:0008152	-	PF00378	virNOG06956	I	sp|O04469|ECI1_ARATH Enoyl-CoA delta isomerase 1, peroxisomal OS=Arabidopsis thaliana GN=ECI1 PE=1 SV=1	gi|1029044298|ref|XP_016685881.1| PREDICTED: enoyl-CoA delta isomerase 1, peroxisomal-like [Gossypium hirsutum]
TRINITY_DN59489_c0_g2	51.4015	37.6517	0.732503	-0.449093	0.50408	0.95499	32.7289	8.24332	0.251866	-1.98927	0.000578352	0.042053	1482	GO:0005634;GO:0006355;GO:0003677;GO:0003700	K09286	PF00847	virNOG22511;virNOG21719	K	sp|O22174|ERF08_ARATH Ethylene-responsive transcription factor ERF008 OS=Arabidopsis thaliana GN=ERF008 PE=2 SV=1	gi|590705117|ref|XP_007047346.1| DREB and EAR motif protein 2, putative [Theobroma cacao] &gt;gi|508699607|gb|EOX91503.1| DREB and EAR motif protein 2, putative [Theobroma cacao]
TRINITY_DN130707_c0_g1	16.0044	38.2107	2.38751	1.2555	0.0349765	0.242724	33.2038	7.56038	0.227696	-2.13482	0.00058494	0.0424226	501	-	-	-	-	-	-	gi|763813487|gb|KJB80339.1| hypothetical protein B456_013G141100 [Gossypium raimondii]
TRINITY_DN49116_c0_g1	15.3731	13.8138	0.898574	-0.154291	0.902228	1	12.0509	0.693795	0.0575723	-4.11848	0.000586101	0.0424795	842	GO:0016021;GO:0009535;GO:0006979	-	-	virNOG17593	S	sp|Q9FG89|PNSB5_ARATH Photosynthetic NDH subunit of subcomplex B 5, chloroplastic OS=Arabidopsis thaliana GN=PNSB5 PE=2 SV=1	gi|823246841|ref|XP_012456100.1| PREDICTED: photosynthetic NDH subunit of subcomplex B 5, chloroplastic [Gossypium raimondii] &gt;gi|1029078880|ref|XP_016699593.1| PREDICTED: photosynthetic NDH subunit of subcomplex B 5, chloroplastic-like [Gossypium hirsutum] &gt;gi|763805260|gb|KJB72198.1| hypothetical protein B456_011G164700 [Gossypium raimondii]
TRINITY_DN10877_c0_g1	130.074	97.6992	0.751105	-0.412913	0.463487	0.947152	84.8905	32.4683	0.382472	-1.38657	0.000587064	0.042522	1388	GO:0009507;GO:0045893;GO:0042793;GO:0009508	-	-	virNOG00644	S	-	gi|823165201|ref|XP_012482534.1| PREDICTED: uncharacterized protein LOC105797147 [Gossypium raimondii] &gt;gi|763761909|gb|KJB29163.1| hypothetical protein B456_005G087700 [Gossypium raimondii]
TRINITY_DN14032_c0_g2	248.828	126.265	0.50744	-0.978691	0.0123173	0.119661	109.887	35.7084	0.324957	-1.62168	0.000589545	0.0426169	3559	-	-	-	virNOG11276	K	sp|Q93V43|TCP2_ARATH Transcription factor TCP2 OS=Arabidopsis thaliana GN=TCP2 PE=1 SV=1	gi|590622360|ref|XP_007025029.1| Teosinte branched 1, putative isoform 1 [Theobroma cacao] &gt;gi|590622363|ref|XP_007025030.1| Teosinte branched 1, putative isoform 1 [Theobroma cacao] &gt;gi|590622367|ref|XP_007025031.1| Teosinte branched 1, putative isoform 1 [Theobroma cacao] &gt;gi|590622375|ref|XP_007025033.1| Teosinte branched 1, putative isoform 1 [Theobroma cacao] &gt;gi|508780395|gb|EOY…
TRINITY_DN44702_c0_g1	64.2818	41.2648	0.641936	-0.639498	0.180381	0.635739	35.6943	9.7089	0.272002	-1.87831	0.000591412	0.0426725	2512	GO:0005524;GO:0016021;GO:0005886;GO:0016887	-	PF00005;PF01061	virNOG05419	Q	sp|Q9ZUU9|AB3G_ARATH ABC transporter G family member 3 OS=Arabidopsis thaliana GN=ABCG3 PE=1 SV=2	gi|823143553|ref|XP_012471584.1| PREDICTED: ABC transporter G family member 3-like [Gossypium raimondii] &gt;gi|823143555|ref|XP_012471585.1| PREDICTED: ABC transporter G family member 3-like [Gossypium raimondii] &gt;gi|823143557|ref|XP_012471587.1| PREDICTED: ABC transporter G family member 3-like [Gossypium raimondii] &gt;gi|823143559|ref|XP_012471588.1| PREDICTED: ABC transporter G family mem…
TRINITY_DN23795_c0_g1	95.8508	105.48	1.10046	0.138104	0.606796	1	91.4077	36.0353	0.394227	-1.3429	0.000596682	0.0429154	1973	GO:0019899;GO:0046906;GO:0010019;GO:0009507	-	-	virNOG17482	S	sp|Q9LX31|GUN4C_ARATH Tetrapyrrole-binding protein, chloroplastic OS=Arabidopsis thaliana GN=GUN4 PE=1 SV=1	gi|1028986476|ref|XP_016748113.1| PREDICTED: tetrapyrrole-binding protein, chloroplastic-like [Gossypium hirsutum]
TRINITY_DN24749_c0_g1	593.902	347.157	0.584536	-0.774637	0.0420575	0.275124	301.313	119.612	0.39697	-1.3329	0.0005963	0.0429154	780	GO:0005737;GO:0006457	K04078	PF00166	virNOG20038	O	sp|Q9M1C2|CH101_ARATH 10 kDa chaperonin 1, chloroplastic OS=Arabidopsis thaliana GN=CPN10-1 PE=2 SV=1	gi|763757594|gb|KJB24925.1| hypothetical protein B456_004G168100 [Gossypium raimondii]
TRINITY_DN7472_c0_g1	600.72	475.563	0.791656	-0.337054	0.414629	0.911133	412.451	199.977	0.48485	-1.04439	0.000596662	0.0429154	3302	GO:0004871;GO:0007186;GO:0003924;GO:0005525;GO:0031683	-	PF00503	virNOG08801	TD	sp|Q9C516|XLG3_ARATH Extra-large guanine nucleotide-binding protein 3 OS=Arabidopsis thaliana GN=XLG3 PE=1 SV=1	gi|1028948944|ref|XP_016717812.1| PREDICTED: extra-large guanine nucleotide-binding protein 3-like isoform X1 [Gossypium hirsutum] &gt;gi|1028948946|ref|XP_016717813.1| PREDICTED: extra-large guanine nucleotide-binding protein 3-like isoform X1 [Gossypium hirsutum]
TRINITY_DN1471_c1_g1	3032.98	4920.72	1.6224	0.698134	0.0447696	0.284654	4250.43	2095.27	0.492955	-1.02047	0.000599657	0.0430197	3562	GO:0009058;GO:0016844	-	PF03088	virNOG00335	R	sp|Q8VWF6|SSL3_ARATH Protein STRICTOSIDINE SYNTHASE-LIKE 3 OS=Arabidopsis thaliana GN=SSL3 PE=2 SV=1	gi|728845469|gb|KHG24912.1| Adipocyte plasma membrane-associated [Gossypium arboreum]
TRINITY_DN36343_c0_g1	16.0125	20.3119	1.2685	0.343127	0.489642	0.95499	17.5746	2.41451	0.137386	-2.86369	0.000601371	0.0430831	688	GO:0022900;GO:0009055;GO:0051537;GO:0046872	K02639	PF00111	virNOG20113	C	sp|Q43517|FER1_SOLLC Ferredoxin-1, chloroplastic OS=Solanum lycopersicum GN=SEND33 PE=2 SV=1	gi|590686062|ref|XP_007042270.1| 2Fe-2S ferredoxin-like superfamily protein, A,ATFD2 [Theobroma cacao] &gt;gi|508706205|gb|EOX98101.1| 2Fe-2S ferredoxin-like superfamily protein, A,ATFD2 [Theobroma cacao]
TRINITY_DN7250_c0_g2	26.5382	25.9626	0.978311	-0.0316353	0.897769	1	22.5648	4.17945	0.18522	-2.43269	0.000601687	0.0430831	781	-	K09422	-	virNOG17869;COG5147	K	sp|O22264|MYB12_ARATH Transcription factor MYB12 OS=Arabidopsis thaliana GN=MYB12 PE=1 SV=1	gi|590719487|ref|XP_007051069.1| MYB-like DNA-binding domain protein [Theobroma cacao] &gt;gi|508703330|gb|EOX95226.1| MYB-like DNA-binding domain protein [Theobroma cacao]
TRINITY_DN2900_c0_g2	2245.98	980.372	0.4365	-1.19595	0.049783	0.305139	845.338	195.071	0.230761	-2.11553	0.000609951	0.0434815	1470	GO:0046983;GO:0032259;GO:0008171	-	PF00891;PF08100	virNOG01933	R	sp|B0ZB57|OMT3_HUMLU Probable O-methyltransferase 3 OS=Humulus lupulus GN=OMT3 PE=2 SV=1	gi|823249036|ref|XP_012457173.1| PREDICTED: trans-resveratrol di-O-methyltransferase-like [Gossypium raimondii] &gt;gi|763806466|gb|KJB73404.1| hypothetical protein B456_011G231800 [Gossypium raimondii]
TRINITY_DN20790_c0_g1	253.975	189.057	0.744391	-0.425868	0.309867	0.817946	164.023	72.5047	0.44204	-1.17775	0.000609598	0.0434815	2241	GO:0016987;GO:0003677;GO:0003700;GO:0006355;GO:0006352	-	PF04542;PF04539;PF04545	virNOG02361	K	sp|Q9LD95|SIGF_ARATH RNA polymerase sigma factor sigF, chloroplastic OS=Arabidopsis thaliana GN=SIGF PE=1 SV=1	gi|823174928|ref|XP_012485937.1| PREDICTED: RNA polymerase sigma factor sigF, chloroplastic-like isoform X1 [Gossypium raimondii] &gt;gi|763769326|gb|KJB36541.1| hypothetical protein B456_006G165200 [Gossypium raimondii]
TRINITY_DN91988_c0_g1	467.299	290.606	0.621885	-0.685281	0.0772101	0.399349	252.409	117.669	0.466184	-1.10103	0.00061358	0.043575	1084	GO:0043565;GO:0009738;GO:0006355;GO:0003700	K14432	-	virNOG05085;virNOG20609	K	sp|Q9M7Q5|AI5L4_ARATH ABSCISIC ACID-INSENSITIVE 5-like protein 4 OS=Arabidopsis thaliana GN=ABF1 PE=1 SV=1	gi|590686642|ref|XP_007042439.1| Abscisic acid responsive element-binding factor 1, putative isoform 1 [Theobroma cacao] &gt;gi|590686645|ref|XP_007042440.1| Abscisic acid responsive element-binding factor 1, putative isoform 1 [Theobroma cacao] &gt;gi|508706374|gb|EOX98270.1| Abscisic acid responsive element-binding factor 1, putative isoform 1 [Theobroma cacao] &gt;gi|508706375|gb|EOX98271.1| A…
TRINITY_DN82439_c0_g2	77.3897	74.4354	0.961826	-0.0561528	0.935923	1	64.2736	13.4117	0.208666	-2.26073	0.000617154	0.0438012	2073	-	-	-	-	-	-	-
TRINITY_DN140726_c0_g1	6.97068	16.6103	2.38288	1.25271	0.0706468	0.377268	14.4558	1.39885	0.0967669	-3.36934	0.000618057	0.0438378	412	-	-	-	virNOG27144	S	-	gi|590720836|ref|XP_007051439.1| Uncharacterized protein TCM_005044 [Theobroma cacao] &gt;gi|508703700|gb|EOX95596.1| Uncharacterized protein TCM_005044 [Theobroma cacao]
TRINITY_DN21812_c0_g1	53.0027	24.836	0.46858	-1.09363	0.0258714	0.199173	21.4337	3.85215	0.179724	-2.47614	0.000623609	0.0441482	1639	GO:0055114;GO:0003676;GO:0005634;GO:0016491	K01148	-	virNOG14191	A	sp|Q8W4C3|PARNL_ARATH Poly(A)-specific ribonuclease PARN-like OS=Arabidopsis thaliana GN=At3g25430 PE=2 SV=1	gi|823189731|ref|XP_012490926.1| PREDICTED: poly(A)-specific ribonuclease PARN-like isoform X1 [Gossypium raimondii] &gt;gi|763775489|gb|KJB42612.1| hypothetical protein B456_007G160100 [Gossypium raimondii]
TRINITY_DN13776_c0_g2	29.3265	67.2307	2.29249	1.19692	0.0790885	0.405271	58.3828	7.84385	0.134352	-2.89591	0.000626428	0.04432	1084	GO:0005488	-	PF13912	virNOG19751;virNOG21115;virNOG23720	RK	sp|Q681X4|ZAT5_ARATH Zinc finger protein ZAT5 OS=Arabidopsis thaliana GN=ZAT5 PE=2 SV=1	gi|1029050986|ref|XP_016689174.1| PREDICTED: zinc finger protein ZAT5-like [Gossypium hirsutum]
TRINITY_DN23941_c0_g1	87.9964	57.7132	0.655859	-0.608542	0.136907	0.550055	50.1626	16.1644	0.322239	-1.6338	0.000628752	0.0444287	1856	-	K03023	PF05645;PF08221	virNOG15072	K	sp|Q55FJ5|RPC3_DICDI DNA-directed RNA polymerase III subunit rpc3 OS=Dictyostelium discoideum GN=polr3c PE=3 SV=1	gi|590672768|ref|XP_007038704.1| RNA polymerase III subunit RPC82 family protein, putative isoform 1 [Theobroma cacao] &gt;gi|508775949|gb|EOY23205.1| RNA polymerase III subunit RPC82 family protein, putative isoform 1 [Theobroma cacao]
TRINITY_DN23352_c0_g2	23.8728	22.5876	0.946162	-0.0798413	0.930387	1	19.532	3.08659	0.158028	-2.66175	0.000630551	0.0444947	1052	GO:0008270;GO:0016491;GO:0016020;GO:0055114	-	-	virNOG13763	S	sp|P42735|CDI8_ARATH Cadmium-induced protein AS8 OS=Arabidopsis thaliana GN=At4g19070 PE=2 SV=1	gi|1028966616|ref|XP_016726834.1| PREDICTED: cadmium-induced protein AS8-like [Gossypium hirsutum] &gt;gi|728821048|gb|KHG04141.1| hypothetical protein F383_29105 [Gossypium arboreum]
TRINITY_DN7744_c0_g1	1486.78	2146.96	1.44403	0.530104	0.138727	0.553846	1853.81	948.864	0.511846	-0.966218	0.000637615	0.0448582	1707	GO:0005975;GO:0042128;GO:0016740;GO:0006098;GO:0005777;GO:0042742;GO:0002229;GO:0071461;GO:0009570;GO:0017057	K01057	PF01182	virNOG00075	G	sp|A2Z3C4|6PGL4_ORYSI Probable 6-phosphogluconolactonase 4, chloroplastic OS=Oryza sativa subsp. indica GN=OsI_031067 PE=3 SV=2	gi|823214399|ref|XP_012439950.1| PREDICTED: probable 6-phosphogluconolactonase 4, chloroplastic [Gossypium raimondii] &gt;gi|763785458|gb|KJB52529.1| hypothetical protein B456_008G266100 [Gossypium raimondii]
TRINITY_DN1693_c0_g1	541.789	433.716	0.800527	-0.320979	0.405798	0.905106	376.78	166.037	0.440674	-1.18222	0.000638014	0.0448583	2246	GO:0030955;GO:0006096;GO:0000287;GO:0016301;GO:0004743	K00873	PF02887;PF00224	virNOG05844	G	sp|Q43117|KPYA_RICCO Pyruvate kinase isozyme A, chloroplastic OS=Ricinus communis PE=1 SV=1	gi|823178671|ref|XP_012487217.1| PREDICTED: pyruvate kinase isozyme A, chloroplastic [Gossypium raimondii] &gt;gi|763771018|gb|KJB38233.1| hypothetical protein B456_006G244400 [Gossypium raimondii]
TRINITY_DN17624_c0_g1	86.0508	63.6384	0.739544	-0.435291	0.291215	0.795938	55.3351	18.485	0.334055	-1.58184	0.000641059	0.0450443	1499	-	K01934	PF01812	virNOG01516	H	sp|Q9SRE0|5FCLL_ARATH 5-formyltetrahydrofolate cyclo-ligase-like protein COG0212 OS=Arabidopsis thaliana GN=COG0212 PE=2 SV=1	gi|823136597|ref|XP_012468063.1| PREDICTED: 5-formyltetrahydrofolate cyclo-ligase-like protein COG0212 [Gossypium raimondii] &gt;gi|763749025|gb|KJB16464.1| hypothetical protein B456_002G231100 [Gossypium raimondii]
TRINITY_DN35140_c0_g1	83.6964	23.6505	0.282575	-1.82329	0.236717	0.727443	20.3577	3.4748	0.170688	-2.55057	0.00064224	0.0450991	2380	GO:0008271;GO:1902358;GO:0016021	K17471	PF01740;PF00916	COG0659;virNOG13977;virNOG32717	P	sp|Q9SV13|SUT31_ARATH Sulfate transporter 3.1 OS=Arabidopsis thaliana GN=SULTR3;1 PE=2 SV=1	gi|823250339|ref|XP_012457758.1| PREDICTED: sulfate transporter 3.1-like [Gossypium raimondii] &gt;gi|763805324|gb|KJB72262.1| hypothetical protein B456_011G167600 [Gossypium raimondii]
TRINITY_DN46320_c0_g1	147.021	78.4462	0.533571	-0.906248	0.031039	0.224646	68.2112	24.6298	0.361082	-1.4696	0.000643204	0.0451107	3450	-	-	PF13812;PF13041;PF01535	virNOG11986	R	sp|Q8VZE4|PP299_ARATH Pentatricopeptide repeat-containing protein At4g01570 OS=Arabidopsis thaliana GN=At4g01570 PE=2 SV=1	gi|823124486|ref|XP_012480399.1| PREDICTED: pentatricopeptide repeat-containing protein At4g01570 [Gossypium raimondii] &gt;gi|763742056|gb|KJB09555.1| hypothetical protein B456_001G149600 [Gossypium raimondii]
TRINITY_DN8940_c0_g1	204.402	219.942	1.07603	0.105712	0.783137	1	191.116	79.3854	0.415378	-1.2675	0.000646985	0.0452804	1623	GO:0051082;GO:0031072	-	-	virNOG08017	S	-	gi|1029092303|ref|XP_016706160.1| PREDICTED: uncharacterized protein LOC107920811 [Gossypium hirsutum]
TRINITY_DN25174_c0_g1	163.411	68.4246	0.418727	-1.25592	0.0509312	0.309669	59.1134	20.5167	0.347074	-1.52668	0.000648388	0.0453333	2681	GO:0030246;GO:0006486;GO:0008378;GO:0016021;GO:0005794	-	PF00337	virNOG04893	W	sp|Q9ASW1|B3GTG_ARATH Hydroxyproline O-galactosyltransferase GALT3 OS=Arabidopsis thaliana GN=GALT3 PE=2 SV=1	gi|728829301|gb|KHG08744.1| putative beta-1,3-galactosyltransferase 16 -like protein [Gossypium arboreum]
TRINITY_DN29473_c0_g1	32.8671	27.2883	0.83026	-0.268365	0.738017	1	23.7946	3.01986	0.126914	-2.97808	0.0006491	0.045355	1151	GO:0061630;GO:0016874;GO:0016567;GO:0008270	K10143	PF13923	NOG00358;virNOG03497	O	sp|P93471|COP1_PEA E3 ubiquitin-protein ligase COP1 OS=Pisum sativum GN=COP1 PE=2 SV=1	gi|1028935688|ref|XP_016711000.1| PREDICTED: E3 ubiquitin-protein ligase COP1-like isoform X1 [Gossypium hirsutum]
TRINITY_DN14637_c0_g1	349.26	349.438	1.00051	0.000738447	0.876525	1	304.437	78.2447	0.257015	-1.96008	0.000651222	0.0453907	2293	GO:0044237	K01082	PF00459	virNOG06294	FP	sp|Q38945|DPNPH_ARATH PAP-specific phosphatase HAL2-like OS=Arabidopsis thaliana GN=AHL PE=2 SV=1	gi|728828846|gb|KHG08289.1| PAP-specific phosphatase HAL2-like protein [Gossypium arboreum]
TRINITY_DN27823_c0_g1	271.804	178.853	0.658022	-0.603793	0.133873	0.542953	155.492	56.2376	0.361675	-1.46723	0.000654883	0.0454493	1483	GO:0009507;GO:0034432	-	PF00293	virNOG16435	L	sp|Q9CAF2|NUD26_ARATH Nudix hydrolase 26, chloroplastic OS=Arabidopsis thaliana GN=NUDT26 PE=1 SV=1	gi|590632862|ref|XP_007027961.1| Nudix hydrolase [Theobroma cacao] &gt;gi|508716566|gb|EOY08463.1| Nudix hydrolase [Theobroma cacao]
TRINITY_DN18477_c0_g1	152.791	83.4508	0.546174	-0.872566	0.125399	0.522757	72.3926	26.6899	0.368683	-1.43955	0.000661122	0.0457977	2362	GO:0009536;GO:0016020;GO:0080049;GO:0055114;GO:0050660;GO:0005739;GO:0003885;GO:0016633	K00225	PF04030;PF01565	virNOG01668	C	sp|Q9SU56|GLDH_ARATH L-galactono-1,4-lactone dehydrogenase, mitochondrial OS=Arabidopsis thaliana GN=GLDH PE=1 SV=1	gi|1028937865|ref|XP_016712118.1| PREDICTED: L-galactono-1,4-lactone dehydrogenase, mitochondrial-like [Gossypium hirsutum]
TRINITY_DN16015_c0_g1	175.256	128.624	0.733919	-0.446307	0.418441	0.913848	112.412	5.51779	0.0490854	-4.34856	0.000667045	0.0459551	2244	GO:0022857;GO:0016021;GO:0055085	K08145	PF00083	virNOG00993;virNOG16353	R	sp|Q3ECP7|ERDL5_ARATH Sugar transporter ERD6-like 5 OS=Arabidopsis thaliana GN=At1g54730 PE=2 SV=2	gi|1029055940|ref|XP_016667771.1| PREDICTED: sugar transporter ERD6-like 5 [Gossypium hirsutum]
TRINITY_DN5924_c0_g1	531.62	404.397	0.760687	-0.394625	0.294824	0.799242	352.139	100.406	0.285131	-1.8103	0.000666666	0.0459551	2243	GO:0016021	-	-	NOG130172;virNOG05491	OR	-	gi|728845101|gb|KHG24544.1| Filamentous hemagglutinin [Gossypium arboreum]
TRINITY_DN8802_c0_g1	515.085	537.199	1.04293	0.0606451	0.783507	1	465.664	229.413	0.492658	-1.02134	0.000667061	0.0459551	574	GO:0016021	-	-	virNOG04688	E	sp|P92961|PROT1_ARATH Proline transporter 1 OS=Arabidopsis thaliana GN=PROT1 PE=1 SV=1	gi|823232679|ref|XP_012449030.1| PREDICTED: proline transporter 1 [Gossypium raimondii] &gt;gi|763800643|gb|KJB67598.1| hypothetical protein B456_010G199600 [Gossypium raimondii]
TRINITY_DN14310_c0_g1	17.5925	9.63308	0.547567	-0.868893	0.21412	0.693752	8.3745	0	0	#NAME?	0.000666547	0.0459551	772	-	K19042	-	virNOG11847	O	-	gi|590676033|ref|XP_007039620.1| SBP family protein [Theobroma cacao] &gt;gi|508776865|gb|EOY24121.1| SBP family protein [Theobroma cacao]
TRINITY_DN6051_c1_g1	23595.4	8846.37	0.374919	-1.41535	0.00628605	0.0735858	7697.51	2138.67	0.277839	-1.84768	0.000667974	0.0459891	1324	GO:0009734;GO:0006355;GO:0005634	K14484	PF02309	virNOG02622;virNOG09687	K	sp|Q38832|IAA14_ARATH Auxin-responsive protein IAA14 OS=Arabidopsis thaliana GN=IAA14 PE=1 SV=2	gi|590658810|ref|XP_007034956.1| Indole-3-acetic acid 7 isoform 1 [Theobroma cacao] &gt;gi|508713985|gb|EOY05882.1| Indole-3-acetic acid 7 isoform 1 [Theobroma cacao]
TRINITY_DN3027_c1_g1	735.243	398.265	0.541678	-0.884494	0.0242824	0.190943	346.123	94.878	0.274117	-1.86714	0.000676516	0.0462393	2469	GO:0005524;GO:0004674;GO:0005886;GO:0046777	K17592	PF00069	virNOG03344	T	sp|Q9ZVM9|Y1461_ARATH Probable serine/threonine-protein kinase At1g54610 OS=Arabidopsis thaliana GN=At1g54610 PE=1 SV=1	gi|763740457|gb|KJB07956.1| hypothetical protein B456_001G055300 [Gossypium raimondii]
TRINITY_DN91551_c0_g1	30.3462	20.2398	0.666963	-0.584322	0.297841	0.802607	17.5599	2.41451	0.137501	-2.86248	0.000677563	0.0462397	1500	GO:0016787;GO:0016042	-	PF01734	virNOG04544	I	sp|Q93ZQ3|PLP9_ARATH Probable inactive patatin-like protein 9 OS=Arabidopsis thaliana GN=PLP9 PE=2 SV=1	gi|1028963333|ref|XP_016725173.1| PREDICTED: probable inactive patatin-like protein 9 [Gossypium hirsutum]
TRINITY_DN3343_c0_g1	1988.3	1170.27	0.588576	-0.7647	0.0427295	0.277695	1019.49	261.967	0.256959	-1.96039	0.00067707	0.0462397	1731	-	-	PF07466	virNOG03952	S	-	gi|1029114373|ref|XP_016735634.1| PREDICTED: uncharacterized protein LOC107945970 isoform X1 [Gossypium hirsutum]
TRINITY_DN8586_c0_g2	355.074	480.203	1.3524	0.435524	0.289198	0.793433	417.403	122.613	0.293751	-1.76733	0.00068352	0.0465206	1455	GO:0005634;GO:0009570;GO:0003676	-	PF00575	virNOG03461	A	sp|P46228|RS1_SYNP6 30S ribosomal protein S1 OS=Synechococcus sp. (strain ATCC 27144 / PCC 6301 / SAUG 1402/1) GN=rpsA PE=1 SV=4	gi|1028941333|ref|XP_016713881.1| PREDICTED: 30S ribosomal protein S1-like [Gossypium hirsutum] &gt;gi|1028941335|ref|XP_016713882.1| PREDICTED: 30S ribosomal protein S1-like [Gossypium hirsutum]
TRINITY_DN6907_c0_g1	192.831	213.743	1.10845	0.14854	0.685924	1	185.555	48.8256	0.263132	-1.92614	0.00068482	0.046581	1790	GO:0005215;GO:0006810;GO:0005622	-	PF00650	virNOG07653;virNOG02771	I	sp|Q94A34|SFH12_ARATH Phosphatidylinositol/phosphatidylcholine transfer protein SFH12 OS=Arabidopsis thaliana GN=SFH12 PE=2 SV=1	gi|1029029696|ref|XP_016678617.1| PREDICTED: phosphatidylinositol/phosphatidylcholine transfer protein SFH12-like isoform X2 [Gossypium hirsutum]
TRINITY_DN5707_c0_g1	915.835	852.364	0.930696	-0.103618	0.885926	1	742.501	189.115	0.2547	-1.97313	0.000689318	0.0468586	3018	GO:0004672;GO:0006468;GO:0005524	-	PF07714;PF00400	virNOG07397	J	sp|Q9LJR3|SPA3_ARATH Protein SPA1-RELATED 3 OS=Arabidopsis thaliana GN=SPA3 PE=1 SV=1	gi|823198142|ref|XP_012434507.1| PREDICTED: protein SPA1-RELATED 3 [Gossypium raimondii] &gt;gi|763778588|gb|KJB45711.1| hypothetical protein B456_007G322900 [Gossypium raimondii]
TRINITY_DN10096_c0_g1	154.803	159.105	1.02779	0.0395485	0.844576	1	137.978	60.2834	0.436906	-1.1946	0.000689957	0.0468738	610	-	-	-	virNOG04086	R	sp|Q9C626|FB37_ARATH F-box protein At1g47056 OS=Arabidopsis thaliana GN=At1g47056 PE=2 SV=1	gi|1029085714|ref|XP_016703068.1| PREDICTED: F-box protein At1g47056-like [Gossypium hirsutum]
TRINITY_DN7146_c0_g1	144.651	155.584	1.07558	0.105113	0.772373	1	134.721	44.3464	0.329172	-1.60308	0.000693269	0.0470139	1304	GO:0045492	K18801	PF04669	virNOG03004	S	sp|Q9LQ32|GXM3_ARATH Glucuronoxylan 4-O-methyltransferase 3 OS=Arabidopsis thaliana GN=GXM3 PE=1 SV=1	gi|1029091419|ref|XP_016705762.1| PREDICTED: glucuronoxylan 4-O-methyltransferase 3-like [Gossypium hirsutum]
TRINITY_DN16762_c0_g1	80.47	50.6094	0.628923	-0.669045	0.12229	0.517702	43.9554	13.3504	0.303726	-1.71916	0.000693809	0.0470222	1347	-	K12173	PF06113	virNOG10661	S	sp|B6NXD5|BABA2_BRAFL BRISC and BRCA1-A complex member 2 OS=Branchiostoma floridae GN=BABAM2 PE=3 SV=1	gi|1029085986|ref|XP_016703185.1| PREDICTED: BRCA1-A complex subunit BRE isoform X2 [Gossypium hirsutum]
TRINITY_DN81329_c0_g1	367.181	309.814	0.843764	-0.245088	0.562184	0.981729	268.561	126.905	0.472539	-1.08149	0.000695543	0.0471115	1790	GO:0055114;GO:0051287;GO:0004616	K18121	PF03446	virNOG02883	R	sp|Q9LSV0|GLYR1_ARATH Glyoxylate/succinic semialdehyde reductase 1 OS=Arabidopsis thaliana GN=GLYR1 PE=1 SV=1	gi|1028956776|ref|XP_016721837.1| PREDICTED: glyoxylate/succinic semialdehyde reductase 1-like [Gossypium hirsutum]
TRINITY_DN1243_c0_g1	885.355	898.175	1.01448	0.0207414	0.990886	1	779.621	297.832	0.382022	-1.38827	0.000697919	0.0472157	3886	GO:0003779;GO:0051017	K05761	PF00626	virNOG12223	Z	sp|O81643|VILI1_ARATH Villin-1 OS=Arabidopsis thaliana GN=VLN1 PE=2 SV=2	gi|763788757|gb|KJB55753.1| hypothetical protein B456_009G092400 [Gossypium raimondii]
TRINITY_DN2037_c0_g1	492.923	216.671	0.439563	-1.18586	0.00761491	0.0848098	187.836	68.7707	0.366121	-1.44961	0.00070021	0.0472705	2722	-	-	-	virNOG04760	S	-	gi|823156755|ref|XP_012478297.1| PREDICTED: sialidase [Gossypium raimondii] &gt;gi|763762590|gb|KJB29844.1| hypothetical protein B456_005G121000 [Gossypium raimondii]
TRINITY_DN16071_c0_g1	99.8427	84.8798	0.850135	-0.234235	0.595039	1	73.5682	27.9876	0.380431	-1.39429	0.000699935	0.0472705	1798	-	-	PF13418	virNOG15381	R	sp|Q9C8K7|FBK21_ARATH F-box/kelch-repeat protein At1g51550 OS=Arabidopsis thaliana GN=At1g51550 PE=2 SV=1	gi|823247970|ref|XP_012456657.1| PREDICTED: F-box/kelch-repeat protein At1g51550 [Gossypium raimondii] &gt;gi|763802086|gb|KJB69024.1| hypothetical protein B456_011G003200 [Gossypium raimondii]
TRINITY_DN12716_c0_g1	119.749	164.319	1.37219	0.456479	0.252137	0.736981	142.895	43.0637	0.301367	-1.73041	0.000704216	0.0474141	2050	GO:0004222;GO:0016021;GO:0006508	-	PF13180;PF02163	virNOG12152	R	sp|O23053|ARAS2_ARATH Probable membrane metalloprotease ARASP2, chloroplastic OS=Arabidopsis thaliana GN=ARASP2 PE=2 SV=1	gi|823211848|ref|XP_012438689.1| PREDICTED: probable membrane metalloprotease ARASP2, chloroplastic [Gossypium raimondii] &gt;gi|763783768|gb|KJB50839.1| hypothetical protein B456_008G189100 [Gossypium raimondii]
TRINITY_DN11183_c0_g1	6572.36	3302.64	0.502505	-0.992792	0.055493	0.326334	2881.93	399.701	0.138692	-2.85004	0.000706889	0.047509	1050	GO:0005634;GO:0006355;GO:0009734	K14484	PF02309	virNOG09687;virNOG02622	K	sp|Q38832|IAA14_ARATH Auxin-responsive protein IAA14 OS=Arabidopsis thaliana GN=IAA14 PE=1 SV=2	gi|763771063|gb|KJB38278.1| hypothetical protein B456_006G246000 [Gossypium raimondii]
TRINITY_DN612_c0_g1	16273	13852.9	0.851282	-0.232291	0.886927	1	12113.5	949.857	0.0784133	-3.67276	0.000710473	0.0477151	1119	-	-	PF00504	virNOG33314;virNOG19449	S	sp|Q94K66|ELIP2_ARATH Early light-induced protein 2, chloroplastic OS=Arabidopsis thaliana GN=ELIP2 PE=1 SV=1	gi|1028945119|ref|XP_016715826.1| PREDICTED: early light-induced protein 1, chloroplastic-like [Gossypium hirsutum]
TRINITY_DN19990_c0_g1	31.7115	23.9854	0.756364	-0.402848	0.42106	0.91599	20.8311	3.5524	0.170533	-2.55188	0.000710801	0.0477151	1944	GO:0016021;GO:0016705;GO:0005506;GO:0020037;GO:0004497;GO:0055114	-	PF00067	virNOG31121	Q	sp|O49394|C82C2_ARATH Cytochrome P450 82C2 OS=Arabidopsis thaliana GN=CYP82C2 PE=2 SV=2	gi|590704264|ref|XP_007047111.1| Cytochrome P450 [Theobroma cacao] &gt;gi|508699372|gb|EOX91268.1| Cytochrome P450 [Theobroma cacao]
TRINITY_DN6260_c0_g1	121.424	64.9654	0.53503	-0.902309	0.0374025	0.254032	56.3843	19.2676	0.34172	-1.54911	0.000718489	0.048088	1333	-	-	-	virNOG20200;virNOG26167	S	-	gi|823186007|ref|XP_012489718.1| PREDICTED: uncharacterized protein LOC105802559 [Gossypium raimondii] &gt;gi|763773897|gb|KJB41020.1| hypothetical protein B456_007G087400 [Gossypium raimondii]
TRINITY_DN2619_c0_g2	1089.69	1482.87	1.36081	0.444465	0.194591	0.659467	1282.34	657.48	0.512717	-0.963766	0.000718216	0.048088	1586	GO:0016021	-	-	virNOG00645	S	-	gi|728849807|gb|KHG29250.1| hypothetical protein F383_13969 [Gossypium arboreum]
TRINITY_DN43262_c0_g2	145.123	64.6908	0.445766	-1.16564	0.00729836	0.0822888	56.0925	6.9496	0.123896	-3.0128	0.000722402	0.0482926	1153	GO:0016020	-	PF14364;PF05553	virNOG22288	S	-	gi|823238325|ref|XP_012451811.1| PREDICTED: uncharacterized protein LOC105774046 [Gossypium raimondii] &gt;gi|763798595|gb|KJB65550.1| hypothetical protein B456_010G100300 [Gossypium raimondii]
TRINITY_DN17953_c0_g1	671.888	52.6916	0.0784233	-3.67257	0.0897404	0.43392	45.3576	6.93332	0.152859	-2.70973	0.000726973	0.0485435	906	GO:0030570;GO:0045490;GO:0046872	K01728	-	virNOG05110	R	sp|Q93WF1|PLY20_ARATH Probable pectate lyase 20 OS=Arabidopsis thaliana GN=At5g48900 PE=2 SV=1	gi|590714182|ref|XP_007049844.1| Pectin lyase-like superfamily protein [Theobroma cacao] &gt;gi|508702105|gb|EOX94001.1| Pectin lyase-like superfamily protein [Theobroma cacao]
TRINITY_DN4479_c0_g1	806.835	994.383	1.23245	0.301527	0.695866	1	860.81	286.574	0.332912	-1.58679	0.000731332	0.0487739	3236	GO:0046835;GO:0061615;GO:0005524;GO:0005737;GO:0047334;GO:0003872	K00895	-	virNOG00733	G	sp|Q41140|PFPA_RICCO Pyrophosphate--fructose 6-phosphate 1-phosphotransferase subunit alpha OS=Ricinus communis GN=PFP-ALPHA PE=3 SV=1	gi|1029126269|ref|XP_016741501.1| PREDICTED: pyrophosphate--fructose 6-phosphate 1-phosphotransferase subunit alpha [Gossypium hirsutum]
TRINITY_DN3815_c2_g2	1564.77	1476.24	0.943424	-0.084021	0.892377	1	1276.99	654.391	0.512448	-0.964523	0.000739275	0.0492164	850	GO:0016021	-	-	virNOG32698;virNOG00574	S	sp|Q8S8Q6|TET8_ARATH Tetraspanin-8 OS=Arabidopsis thaliana GN=TET8 PE=2 SV=1	gi|823148779|ref|XP_012474273.1| PREDICTED: tetraspanin-8-like [Gossypium raimondii] &gt;gi|763756222|gb|KJB23553.1| hypothetical protein B456_004G104300 [Gossypium raimondii]
TRINITY_DN7249_c0_g1	744.408	727.098	0.976746	-0.033945	0.926765	1	629.582	314.64	0.49976	-1.00069	0.000741506	0.0492984	2076	GO:0016021	-	PF13855	virNOG00592	R	-	gi|823206784|ref|XP_012437171.1| PREDICTED: probable LRR receptor-like serine/threonine-protein kinase At4g36180 [Gossypium raimondii] &gt;gi|1029112577|ref|XP_016734787.1| PREDICTED: probable LRR receptor-like serine/threonine-protein kinase At4g36180 [Gossypium hirsutum] &gt;gi|763781697|gb|KJB48768.1| hypothetical protein B456_008G086100 [Gossypium raimondii]
TRINITY_DN13662_c0_g1	397.384	310.661	0.781764	-0.355194	0.372537	0.873064	269.911	119.387	0.442322	-1.17683	0.000750031	0.0496102	1292	GO:0042744;GO:0098869;GO:0055114;GO:0051920	K03386	PF00578;PF10417	virNOG06073	O	sp|Q6ER94|BAS1_ORYSJ 2-Cys peroxiredoxin BAS1, chloroplastic OS=Oryza sativa subsp. japonica GN=BAS1 PE=1 SV=1	gi|590632756|ref|XP_007027930.1| 2-cysteine peroxiredoxin B [Theobroma cacao] &gt;gi|508716535|gb|EOY08432.1| 2-cysteine peroxiredoxin B [Theobroma cacao]
TRINITY_DN198_c0_g1	678.121	584.129	0.861393	-0.215257	0.542971	0.974125	506.335	250.761	0.495248	-1.01378	0.000753063	0.0496652	2122	GO:0007165	-	PF00620	virNOG00256	T	sp|Q9FMR1|RGAP1_ARATH Rho GTPase-activating protein 1 OS=Arabidopsis thaliana GN=ROPGAP1 PE=2 SV=1	gi|823174474|ref|XP_012485791.1| PREDICTED: rho GTPase-activating protein 5-like [Gossypium raimondii] &gt;gi|763769142|gb|KJB36357.1| hypothetical protein B456_006G154600 [Gossypium raimondii]
TRINITY_DN430_c0_g1	1000.45	498.124	0.4979	-1.00607	0.00843005	0.091051	431.994	212.484	0.491868	-1.02366	0.000754485	0.0497299	2406	GO:0008168;GO:0016021;GO:0032259	-	PF03141	virNOG02157	R	sp|Q93W95|PMTD_ARATH Probable methyltransferase PMT13 OS=Arabidopsis thaliana GN=At4g00740 PE=2 SV=1	gi|1029096207|ref|XP_016707677.1| PREDICTED: probable methyltransferase PMT13 [Gossypium hirsutum]
TRINITY_DN54362_c0_g1	28.1514	47.5217	1.68808	0.755379	0.129799	0.533625	41.2713	12.3619	0.299527	-1.73924	0.000757735	0.0498467	636	GO:0043565;GO:0005634;GO:0006355	-	-	virNOG03304;KOG0773	K	sp|O04136|KNAP3_MALDO Homeobox protein knotted-1-like 3 OS=Malus domestica PE=2 SV=1	gi|728845679|gb|KHG25122.1| Homeobox protein knotted-1-like 3 [Gossypium arboreum]
TRINITY_DN13824_c0_g1	795.999	760.56	0.955478	-0.0657047	0.857016	1	659.439	332.358	0.504001	-0.988502	0.000758025	0.0498467	2191	GO:0022891;GO:0016021;GO:0055085;GO:0009941	-	PF00083	virNOG11056	R	sp|Q56ZZ7|PLST4_ARATH Plastidic glucose transporter 4 OS=Arabidopsis thaliana GN=At5g16150 PE=1 SV=2	gi|1028957267|ref|XP_016722090.1| PREDICTED: plastidic glucose transporter 4-like isoform X1 [Gossypium hirsutum] &gt;gi|1028957269|ref|XP_016722091.1| PREDICTED: plastidic glucose transporter 4-like isoform X1 [Gossypium hirsutum]
TRINITY_DN132724_c0_g1	42.4153	75.8144	1.78743	0.837887	0.0637953	0.354531	65.9047	24.0745	0.365293	-1.45287	0.000759364	0.0499056	1446	-	-	-	virNOG40163;virNOG23716	SR	-	gi|763742975|gb|KJB10474.1| hypothetical protein B456_001G202900 [Gossypium raimondii]
TRINITY_DN364_c0_g1	3784.21	2558.14	0.676004	-0.564896	0.144498	0.565187	2220.37	1143	0.51478	-0.957972	0.000760727	0.049937	3429	-	K12116	PF13426;PF00646;PF13415;PF13418	virNOG01065	R	sp|Q9C9W9|ADO3_ARATH Adagio protein 3 OS=Arabidopsis thaliana GN=ADO3 PE=1 SV=1	gi|1029095674|ref|XP_016707505.1| PREDICTED: adagio protein 3-like isoform X1 [Gossypium hirsutum]
TRINITY_DN18374_c0_g1	115.711	45.4781	0.393033	-1.34728	0.0023381	0.0349369	39.1213	137.917	3.52536	1.81777	8.37275e-07	0.000382286	1158	GO:0009553;GO:0006302;GO:0009555;GO:0010212	-	PF03962	virNOG06307	D	sp|Q8GYD2|MND1_ARATH Meiotic nuclear division protein 1 homolog OS=Arabidopsis thaliana GN=MND1 PE=1 SV=1	gi|590576375|ref|XP_007012943.1| Meiotic nuclear division protein 1 isoform 1 [Theobroma cacao] &gt;gi|508783306|gb|EOY30562.1| Meiotic nuclear division protein 1 isoform 1 [Theobroma cacao]
TRINITY_DN951_c0_g1	422.137	84.5143	0.200206	-2.32045	9.36978e-07	5.34755e-05	72.4981	194.399	2.68144	1.42301	2.80281e-05	0.00544044	848	-	-	-	-	-	-	-
TRINITY_DN4419_c0_g1	618.258	221.347	0.358018	-1.4819	8.86424e-05	0.00252692	190.75	455.11	2.38589	1.25453	3.59801e-05	0.00657649	1045	GO:0008792;GO:0008295;GO:0006527	K01583	-	virNOG03316;COG1166	E	sp|Q43075|SPE1_PEA Arginine decarboxylase OS=Pisum sativum PE=2 SV=1	gi|590685132|ref|XP_007042018.1| Arginine decarboxylase [Theobroma cacao] &gt;gi|508705953|gb|EOX97849.1| Arginine decarboxylase [Theobroma cacao]
TRINITY_DN17141_c0_g1	889.824	360.737	0.405403	-1.30257	0.000373076	0.00823972	310.602	699.067	2.25069	1.17036	6.91927e-05	0.0103767	1006	GO:0008792;GO:0006527;GO:0008295	K01583	-	virNOG03316	E	sp|Q43075|SPE1_PEA Arginine decarboxylase OS=Pisum sativum PE=2 SV=1	gi|590685132|ref|XP_007042018.1| Arginine decarboxylase [Theobroma cacao] &gt;gi|508705953|gb|EOX97849.1| Arginine decarboxylase [Theobroma cacao]
TRINITY_DN15315_c0_g1	46.7178	12.5575	0.268794	-1.89543	0.00194094	0.0303453	10.7248	50.63	4.72082	2.23904	9.37727e-05	0.0129441	1181	GO:0016310;GO:0016301	-	-	virNOG03427	S	-	gi|728849593|gb|KHG29036.1| WD repeat-containing 62 [Gossypium arboreum]
TRINITY_DN3173_c0_g1	1454.23	264.14	0.181635	-2.46088	0.000353364	0.00788101	228.828	542.569	2.37108	1.24554	0.000229777	0.0234298	1816	GO:0055085;GO:0016021;GO:0022857	-	PF00083	virNOG01041	R	sp|Q9SA38|OCT3_ARATH Organic cation/carnitine transporter 3 OS=Arabidopsis thaliana GN=OCT3 PE=2 SV=1	gi|823263250|ref|XP_012464386.1| PREDICTED: organic cation/carnitine transporter 3-like [Gossypium raimondii] &gt;gi|763814588|gb|KJB81440.1| hypothetical protein B456_013G146100 [Gossypium raimondii]
TRINITY_DN2767_c0_g1	431.188	165.64	0.384148	-1.38027	0.00024032	0.00573076	143.25	302.302	2.11031	1.07746	0.000475169	0.0372866	1364	GO:0016021;GO:0055114;GO:0016702	K10712	PF07847	virNOG03515	S	sp|Q9LXG9|PCO1_ARATH Plant cysteine oxidase 1 OS=Arabidopsis thaliana GN=PCO1 PE=1 SV=1	gi|763777388|gb|KJB44511.1| hypothetical protein B456_007G256700 [Gossypium raimondii]
TRINITY_DN5479_c0_g1	589.142	76.826	0.130403	-2.93895	0.000906024	0.0168138	66.6334	152.128	2.28306	1.19097	0.000588292	0.0425563	732	GO:0016020	K09872	-	virNOG28767;virNOG04704	PG	sp|Q84RL7|PIP21_MAIZE Aquaporin PIP2-1 OS=Zea mays GN=PIP2-1 PE=1 SV=2	gi|414884458|tpg|DAA60472.1| TPA: plasma membrane intrinsic protein2 [Zea mays]
TRINITY_DN269_c0_g3	172.25	55.1253	0.320031	-1.64372	0.000557393	0.0114642	47.4817	112.82	2.37607	1.24858	0.000744856	0.0494129	1167	GO:0016787;GO:0008152	K18551	PF00702	virNOG03855	R	sp|Q09893|YAI5_SCHPO Uncharacterized protein C24B11.05 OS=Schizosaccharomyces pombe (strain 972 / ATCC 24843) GN=SPAC24B11.05 PE=3 SV=1	gi|590720426|ref|XP_007051329.1| Haloacid dehalogenase-like hydrolase superfamily protein [Theobroma cacao] &gt;gi|508703590|gb|EOX95486.1| Haloacid dehalogenase-like hydrolase superfamily protein [Theobroma cacao]
TRINITY_DN2578_c0_g1	111.015	757.814	6.82623	2.77109	1.09159e-12	2.92732e-10	657.27	100.623	0.153093	-2.70752	2.80327e-17	4.51632e-13	623	GO:0009813;GO:0005634;GO:0010224;GO:0005783;GO:0009926;GO:0008710;GO:0009705;GO:0009629	K00660	PF00195;PF02797	virNOG10548	H	sp|Q9XJ57|CHS2_CITSI Chalcone synthase 2 OS=Citrus sinensis GN=CHS2 PE=2 SV=1	gi|1009100380|gb|AMR58953.1| chalcone synthase [Dysoxylum binectariferum]
TRINITY_DN16188_c0_g1	56.343	164.175	2.91386	1.54293	0.000157227	0.00405422	141.939	14.9269	0.105164	-3.24928	2.90988e-15	3.64627e-11	548	-	-	PF02704	virNOG37386;virNOG36878;virNOG22984	TR	sp|Q948Z4|SNAK1_SOLTU Snakin-1 OS=Solanum tuberosum GN=SN1 PE=1 SV=1	gi|1028959198|ref|XP_016723030.1| PREDICTED: peamaclein-like [Gossypium hirsutum]
TRINITY_DN8317_c0_g1	78.6919	236.523	3.00569	1.5877	4.70025e-05	0.00149902	204.698	27.6273	0.134966	-2.88933	7.23223e-15	8.15622e-11	827	GO:0016021;GO:0015979;GO:0009523;GO:0030145	K02723	-	virNOG19759	G	sp|P80470|PSBY_SPIOL Photosystem II core complex proteins psbY, chloroplastic OS=Spinacia oleracea GN=PSBY PE=1 SV=2	gi|823135403|ref|XP_012467461.1| PREDICTED: photosystem II core complex proteins psbY, chloroplastic [Gossypium raimondii] &gt;gi|1029092705|ref|XP_016706332.1| PREDICTED: photosystem II core complex proteins psbY, chloroplastic-like [Gossypium hirsutum] &gt;gi|763748231|gb|KJB15670.1| hypothetical protein B456_002G190000 [Gossypium raimondii]
TRINITY_DN20946_c0_g1	57.8909	148.915	2.57233	1.36308	0.00140178	0.0235414	128.906	14.5767	0.11308	-3.14458	5.97752e-14	5.18554e-10	1914	GO:0016630;GO:0055114;GO:0003959;GO:0009535;GO:0009941	K00218	PF00106	virNOG11304	Q	sp|Q41249|PORA_CUCSA Protochlorophyllide reductase, chloroplastic OS=Cucumis sativus GN=PORA PE=2 SV=1	gi|763810398|gb|KJB77300.1| hypothetical protein B456_012G130500 [Gossypium raimondii]
TRINITY_DN8177_c0_g1	142.291	497.52	3.4965	1.80591	2.04217e-06	0.000103779	428.775	84.0206	0.195955	-2.35141	3.03968e-13	1.71402e-09	1405	GO:0016021;GO:0042549;GO:0009654;GO:0005509;GO:0019898	K02716	PF01716	virNOG04313	R	sp|P26320|PSBO_SOLTU Oxygen-evolving enhancer protein 1, chloroplastic OS=Solanum tuberosum GN=PSBO PE=2 SV=1	gi|823192309|ref|XP_012491715.1| PREDICTED: oxygen-evolving enhancer protein 1, chloroplastic [Gossypium raimondii] &gt;gi|763776463|gb|KJB43586.1| hypothetical protein B456_007G208000 [Gossypium raimondii]
TRINITY_DN566_c0_g2	50.7054	257.539	5.07913	2.34458	1.89425e-08	1.81423e-06	223.165	45.284	0.202917	-2.30104	4.6046e-11	1.52732e-07	453	GO:0009813;GO:0005634;GO:0016210;GO:0010224;GO:0005783;GO:0009926;GO:0009705;GO:0009629	K00660	-	virNOG10548	H	sp|P19168|CHS3_SOYBN Chalcone synthase 3 OS=Glycine max GN=CHS3 PE=3 SV=1	gi|590647992|ref|XP_007032052.1| Chalcone and stilbene synthase family protein [Theobroma cacao] &gt;gi|508711081|gb|EOY02978.1| Chalcone and stilbene synthase family protein [Theobroma cacao]
TRINITY_DN3392_c0_g1	143.468	403.213	2.81047	1.49081	8.29542e-05	0.00239483	349.176	81.2016	0.232552	-2.10438	1.1112e-10	3.13291e-07	927	GO:0016021;GO:0015979;GO:0009538	K02699	PF02605	virNOG03549	G	sp|Q39654|PSAL_CUCSA Photosystem I reaction center subunit XI, chloroplastic OS=Cucumis sativus GN=PSAL PE=2 SV=1	gi|823122996|ref|XP_012473514.1| PREDICTED: photosystem I reaction center subunit XI, chloroplastic-like [Gossypium raimondii] &gt;gi|763741250|gb|KJB08749.1| hypothetical protein B456_001G101200 [Gossypium raimondii]
TRINITY_DN5680_c0_g1	139.684	336.886	2.41178	1.2701	0.000566254	0.0115972	291.881	69.5478	0.238274	-2.0693	4.77226e-10	1.10017e-06	1131	GO:0009535;GO:0046872;GO:0018298;GO:0009765;GO:0016021;GO:0009522;GO:0016168	K08914	PF00504	virNOG05908	R	sp|P27489|CB23_SOLLC Chlorophyll a-b binding protein 13, chloroplastic OS=Solanum lycopersicum GN=CAB13 PE=1 SV=1	gi|823131669|ref|XP_012458961.1| PREDICTED: chlorophyll a-b binding protein 13, chloroplastic [Gossypium raimondii] &gt;gi|763746025|gb|KJB13464.1| hypothetical protein B456_002G076400 [Gossypium raimondii]
TRINITY_DN132434_c0_g1	98.815	317.373	3.21179	1.68338	9.99637e-06	0.000407362	275.271	49.8681	0.18116	-2.46466	5.19757e-10	1.14882e-06	1563	GO:0072488;GO:0016021;GO:0008519	K03320	PF00909	virNOG14815	P	sp|Q9FVN0|AMT13_SOLLC Ammonium transporter 1 member 3 OS=Solanum lycopersicum GN=AMT1-3 PE=2 SV=1	gi|1028957244|ref|XP_016722079.1| PREDICTED: ammonium transporter 1 member 3-like [Gossypium hirsutum]
TRINITY_DN9900_c0_g1	470.771	1091.25	2.318	1.21288	0.000883989	0.0164728	943.471	271.724	0.288004	-1.79584	1.64284e-09	2.72461e-06	1712	GO:0016758;GO:0008152	K11820	-	virNOG06328	GC	sp|O48676|U74B1_ARATH UDP-glycosyltransferase 74B1 OS=Arabidopsis thaliana GN=UGT74B1 PE=1 SV=1	gi|1029097453|ref|XP_016708081.1| PREDICTED: UDP-glycosyltransferase 74B1-like [Gossypium hirsutum]
TRINITY_DN280_c0_g2	14.9474	463.465	31.0065	4.9545	2.7628e-26	1.09812e-22	400.508	108.298	0.270403	-1.88682	2.70844e-09	3.96684e-06	752	GO:0005634;GO:0006355;GO:0043565;GO:0003700	K09338	-	virNOG34322;virNOG11730	K	sp|P46668|ATHB6_ARATH Homeobox-leucine zipper protein ATHB-6 OS=Arabidopsis thaliana GN=ATHB-6 PE=1 SV=1	gi|823155575|ref|XP_012477717.1| PREDICTED: homeobox-leucine zipper protein ATHB-6-like, partial [Gossypium raimondii]
TRINITY_DN13169_c1_g1	59.2025	159.887	2.70069	1.43333	0.00038642	0.00848232	138.496	29.0033	0.209416	-2.25556	3.47715e-09	4.6134e-06	1349	GO:0055114;GO:0004324	K02641	PF00175	virNOG05776	C	sp|P10933|FENR1_PEA Ferredoxin--NADP reductase, leaf isozyme, chloroplastic OS=Pisum sativum GN=PETH PE=1 SV=1	gi|1029113942|ref|XP_016735420.1| PREDICTED: ferredoxin--NADP reductase, leaf isozyme, chloroplastic-like [Gossypium hirsutum]
TRINITY_DN4592_c1_g1	951.757	2309.49	2.42655	1.27891	0.000203967	0.00502538	2000.81	615.644	0.307697	-1.70042	3.42071e-09	4.6134e-06	2667	GO:0016021;GO:0055085	-	PF03169	virNOG05848	P	sp|Q9LUN2|YSL5_ARATH Probable metal-nicotianamine transporter YSL5 OS=Arabidopsis thaliana GN=YSL5 PE=1 SV=1	gi|1028992234|ref|XP_016750953.1| PREDICTED: probable metal-nicotianamine transporter YSL5 [Gossypium hirsutum]
TRINITY_DN35950_c2_g1	212.224	3195.22	15.0559	3.91225	2.40349e-22	4.86339e-19	2758.06	629.281	0.228161	-2.13188	5.5277e-09	6.70314e-06	2217	GO:0003824	K01915	PF03951	virNOG08307	E	sp|P15102|GLNA4_PHAVU Glutamine synthetase leaf isozyme, chloroplastic OS=Phaseolus vulgaris PE=2 SV=1	gi|590657445|ref|XP_007034566.1| Glutamine synthetase 2 [Theobroma cacao] &gt;gi|508713595|gb|EOY05492.1| Glutamine synthetase 2 [Theobroma cacao]
TRINITY_DN14101_c0_g1	35.5908	149.749	4.20751	2.07297	1.02832e-06	5.79749e-05	129.993	26.6113	0.204713	-2.28833	7.29736e-09	8.4842e-06	1541	GO:0003824	-	-	COG0520;virNOG01973	HE	-	gi|823158619|ref|XP_012479142.1| PREDICTED: uncharacterized protein LOC105794500 isoform X1 [Gossypium raimondii] &gt;gi|763763645|gb|KJB30899.1| hypothetical protein B456_005G166900 [Gossypium raimondii]
TRINITY_DN28210_c1_g1	101.643	509.208	5.00978	2.32475	5.84683e-09	6.47463e-07	438.871	110.879	0.252645	-1.98482	1.17354e-08	1.29752e-05	1667	GO:0010282;GO:0004197;GO:0016021;GO:0005764;GO:0005615;GO:0051603	-	PF00112	virNOG04274	O	sp|Q9FJ47|SAG12_ARATH Senescence-specific cysteine protease SAG12 OS=Arabidopsis thaliana GN=SAG12 PE=1 SV=1	gi|590623711|ref|XP_007025397.1| Senescence-associated gene 12, putative [Theobroma cacao] &gt;gi|508780763|gb|EOY28019.1| Senescence-associated gene 12, putative [Theobroma cacao]
TRINITY_DN5596_c0_g2	78.2423	2895.09	37.0016	5.20952	1.29153e-33	1.7967e-29	2509.13	588.942	0.23472	-2.09099	1.91438e-08	1.96269e-05	712	GO:0046872;GO:0016021;GO:0020037	-	PF00173	virNOG22112	C	sp|P49098|CYB5_TOBAC Cytochrome b5 OS=Nicotiana tabacum PE=2 SV=1	gi|590597215|ref|XP_007018548.1| Cytochrome B5, n3,ATCB5-D,CB5-D [Theobroma cacao] &gt;gi|508723876|gb|EOY15773.1| Cytochrome B5, n3,ATCB5-D,CB5-D [Theobroma cacao]
TRINITY_DN9343_c0_g1	19.0673	51.7445	2.71379	1.44031	0.00325914	0.0447407	44.7957	4.596	0.102599	-3.28491	2.31515e-08	2.25081e-05	301	GO:0016787;GO:0008152	K07025	-	virNOG01003	R	-	gi|823200482|ref|XP_012435230.1| PREDICTED: uncharacterized protein LOC105761835 [Gossypium raimondii] &gt;gi|763779437|gb|KJB46560.1| hypothetical protein B456_007G376500 [Gossypium raimondii] &gt;gi|763779440|gb|KJB46563.1| hypothetical protein B456_007G376500 [Gossypium raimondii]
TRINITY_DN1797_c0_g1	245.871	2613.32	10.6288	3.40991	3.58956e-18	2.95916e-15	2263.08	744.998	0.329196	-1.60298	2.44682e-08	2.35849e-05	2594	-	K15287	-	virNOG13099	G	sp|Q8IXU6|S35F2_HUMAN Solute carrier family 35 member F2 OS=Homo sapiens GN=SLC35F2 PE=1 SV=1	gi|823218119|ref|XP_012441709.1| PREDICTED: solute carrier family 35 member F1-like [Gossypium raimondii] &gt;gi|823218121|ref|XP_012441710.1| PREDICTED: solute carrier family 35 member F1-like [Gossypium raimondii] &gt;gi|823218123|ref|XP_012441711.1| PREDICTED: solute carrier family 35 member F1-like [Gossypium raimondii] &gt;gi|763795172|gb|KJB62168.1| hypothetical protein B456_009G404800 [Gos…
TRINITY_DN6258_c0_g3	100.691	953.043	9.46499	3.2426	2.47904e-16	1.45976e-13	825.037	214.845	0.260407	-1.94116	3.92178e-08	3.42855e-05	436	GO:0005737;GO:0006559;GO:0009800;GO:0045548	K10775	PF00221	virNOG03421	Q	sp|O64963|PAL1_PRUAV Phenylalanine ammonia-lyase 1 OS=Prunus avium GN=PAL1 PE=2 SV=1	gi|590630711|ref|XP_007027354.1| PHE ammonia lyase 1 [Theobroma cacao] &gt;gi|508715959|gb|EOY07856.1| PHE ammonia lyase 1 [Theobroma cacao]
TRINITY_DN12647_c1_g1	39.7146	130.448	3.28464	1.71573	0.000135743	0.00359347	112.511	14.5556	0.129371	-2.95041	7.54005e-08	5.70696e-05	1985	GO:0006810;GO:0005215;GO:0016021	-	PF00854	virNOG06325	E	sp|Q9SX20|PTR18_ARATH Protein NRT1/ PTR FAMILY 3.1 OS=Arabidopsis thaliana GN=NPF3.1 PE=2 SV=1	gi|823259808|ref|XP_012462618.1| PREDICTED: protein NRT1/ PTR FAMILY 3.1-like [Gossypium raimondii] &gt;gi|763813154|gb|KJB80006.1| hypothetical protein B456_013G077000 [Gossypium raimondii]
TRINITY_DN6706_c0_g2	59.8406	202.622	3.38602	1.75959	0.000223548	0.0054142	176.115	36.7862	0.208876	-2.25928	3.56795e-07	0.000198216	1077	-	-	-	COG3491;virNOG04549	QR	sp|Q84MB3|ACCH1_ARATH 1-aminocyclopropane-1-carboxylate oxidase homolog 1 OS=Arabidopsis thaliana GN=At1g06620 PE=2 SV=1	gi|823164027|ref|XP_012481960.1| PREDICTED: 1-aminocyclopropane-1-carboxylate oxidase homolog 1-like [Gossypium raimondii] &gt;gi|823164029|ref|XP_012481962.1| PREDICTED: 1-aminocyclopropane-1-carboxylate oxidase homolog 1-like [Gossypium raimondii] &gt;gi|763761190|gb|KJB28444.1| hypothetical protein B456_005G048800 [Gossypium raimondii]
TRINITY_DN29022_c0_g1	11.6698	55.781	4.77995	2.257	2.24241e-05	0.000806759	48.388	7.32153	0.151309	-2.72443	4.2972e-07	0.000226459	2516	-	-	-	-	-	-	-
TRINITY_DN4893_c0_g1	188.071	1566.81	8.33095	3.05848	6.33814e-12	1.44908e-09	1355.98	289.761	0.213691	-2.2264	4.49104e-07	0.000233401	629	GO:0055114;GO:0046872;GO:0016491	K00475	-	COG3491;virNOG10006	QR	sp|P41090|FL3H_VITVI Naringenin,2-oxoglutarate 3-dioxygenase OS=Vitis vinifera GN=F3H PE=2 SV=1	gi|134039064|gb|ABO48521.1| flavanone-3-hydroxylase [Dimocarpus longan]
TRINITY_DN11936_c0_g1	32.9507	89.3078	2.71035	1.43848	0.00184176	0.0291443	77.426	15.2154	0.196516	-2.34728	4.63073e-07	0.000238464	552	GO:0030955;GO:0000287;GO:0006096;GO:0016301;GO:0004743	K00873	PF02887	virNOG02106	G	sp|Q42806|KPYC_SOYBN Pyruvate kinase, cytosolic isozyme OS=Glycine max PE=2 SV=1	gi|728849524|gb|KHG28967.1| Pyruvate kinase, cytosolic isozyme [Gossypium arboreum]
TRINITY_DN1307_c0_g1	541.918	1613.07	2.9766	1.57367	5.22188e-05	0.00163888	1394.22	381.739	0.273802	-1.86879	7.23299e-07	0.0003413	1775	GO:0055114;GO:0004601;GO:0005576;GO:0020037;GO:0006979;GO:0042744;GO:0098869;GO:0046872	K00430	PF00141	virNOG09590;virNOG31740	RE	sp|P22195|PER1_ARAHY Cationic peroxidase 1 OS=Arachis hypogaea GN=PNC1 PE=1 SV=2	gi|823249020|ref|XP_012457164.1| PREDICTED: cationic peroxidase 1-like [Gossypium raimondii] &gt;gi|763804627|gb|KJB71565.1| hypothetical protein B456_011G129900 [Gossypium raimondii]
TRINITY_DN16853_c1_g1	183.713	447.781	2.4374	1.28534	0.000774311	0.0148499	388.361	134.321	0.345866	-1.53171	9.44491e-07	0.000422682	3351	-	K09422	-	virNOG04970	K	sp|F4IRB4|MYB88_ARATH Transcription factor MYB88 OS=Arabidopsis thaliana GN=MYB88 PE=1 SV=1	gi|1029121033|ref|XP_016738956.1| PREDICTED: myb-like protein Q [Gossypium hirsutum]
TRINITY_DN3342_c0_g1	163.526	1183.91	7.23987	2.85596	1.33018e-13	4.56903e-11	1026.55	381.202	0.371344	-1.42917	1.14173e-06	0.000495228	1250	GO:0043565;GO:0006355;GO:0003700	-	PF00170	virNOG17705;virNOG20465	K	sp|Q9FMC2|BZP43_ARATH Basic leucine zipper 43 OS=Arabidopsis thaliana GN=BZIP43 PE=1 SV=1	gi|823126305|ref|XP_012488166.1| PREDICTED: basic leucine zipper 43-like [Gossypium raimondii] &gt;gi|1029036985|ref|XP_016682285.1| PREDICTED: basic leucine zipper 43-like [Gossypium hirsutum] &gt;gi|1029135837|ref|XP_016746019.1| PREDICTED: basic leucine zipper 43-like [Gossypium hirsutum] &gt;gi|763743025|gb|KJB10524.1| hypothetical protein B456_001G205800 [Gossypium raimondii]
TRINITY_DN10925_c0_g2	1138.68	3870.81	3.39937	1.76527	4.45331e-06	0.000203621	3355.45	785.37	0.234058	-2.09506	1.20369e-06	0.000516152	4907	GO:0006221;GO:0009041;GO:0005524;GO:0046939;GO:0006207;GO:0008380;GO:0004127	K01193	PF13812;PF01535;PF13041	virNOG12387;virNOG01930	RG	sp|Q9SB36|PP337_ARATH Pentatricopeptide repeat-containing protein At4g25270, chloroplastic OS=Arabidopsis thaliana GN=PCMP-E53 PE=3 SV=1	gi|1028955471|ref|XP_016721184.1| PREDICTED: pentatricopeptide repeat-containing protein At4g25270, chloroplastic-like [Gossypium hirsutum]
TRINITY_DN13156_c0_g1	65.4455	192.955	2.94834	1.5599	0.000107976	0.00298256	166.354	52.876	0.317852	-1.65357	2.18266e-06	0.000851736	3385	GO:0004672;GO:0005886;GO:0006468;GO:0016021;GO:0005524	-	PF07714;PF08263;PF13855	virNOG13420	T	sp|C0LGU5|Y5457_ARATH Probable LRR receptor-like serine/threonine-protein kinase At5g45780 OS=Arabidopsis thaliana GN=At5g45780 PE=2 SV=1	gi|823213614|ref|XP_012439550.1| PREDICTED: probable LRR receptor-like serine/threonine-protein kinase At5g45780 [Gossypium raimondii] &gt;gi|763784867|gb|KJB51938.1| hypothetical protein B456_008G239500 [Gossypium raimondii]
TRINITY_DN19194_c0_g1	58.4146	177.438	3.03757	1.60292	0.00223305	0.0337753	153.637	21.3878	0.13921	-2.84466	2.36112e-06	0.000908796	1582	-	-	-	-	-	-	-
TRINITY_DN23776_c0_g1	14.076	86.8446	6.1697	2.6252	1.74613e-07	1.26351e-05	75.0387	16.8419	0.224442	-2.15558	2.90614e-06	0.00106977	1071	GO:0016021;GO:0004601;GO:0055114;GO:0005576;GO:0020037;GO:0098869;GO:0042744;GO:0046872;GO:0006979	K00430	PF00141	virNOG04538	G	sp|Q9SZB9|PER47_ARATH Peroxidase 47 OS=Arabidopsis thaliana GN=PER47 PE=2 SV=2	gi|728820897|gb|KHG03991.1| Peroxidase 47 -like protein [Gossypium arboreum]
TRINITY_DN19177_c0_g1	222.015	487.029	2.19368	1.13335	0.00156515	0.0256514	423.14	113.29	0.267735	-1.90112	3.21431e-06	0.00115078	1757	GO:0046554;GO:0055114;GO:0005975;GO:0006108	K00051	PF02866;PF00056	virNOG05480	C	sp|P21528|MDHP_PEA Malate dehydrogenase [NADP], chloroplastic OS=Pisum sativum PE=1 SV=2	gi|728848053|gb|KHG27496.1| Malate dehydrogenase [NADP], chloroplastic [Gossypium arboreum]
TRINITY_DN15556_c0_g1	85.2318	437.393	5.1318	2.35946	1.41311e-09	1.80145e-07	377.531	139.603	0.36978	-1.43526	3.24713e-06	0.00115885	2600	GO:0015204;GO:0015293;GO:0071918;GO:0005887	-	PF00474	virNOG12073	P	sp|F4KD71|DUR3_ARATH Urea-proton symporter DUR3 OS=Arabidopsis thaliana GN=DUR3 PE=1 SV=1	gi|763764937|gb|KJB32191.1| hypothetical protein B456_005G228700 [Gossypium raimondii]
TRINITY_DN1194_c0_g1	661.498	5840.04	8.8285	3.14217	1.25858e-16	7.95843e-14	5056.22	1543.63	0.305293	-1.71173	3.54955e-06	0.00123435	1013	GO:0005737;GO:0006559;GO:0009800;GO:0045548	K10775	PF00221	COG2986;virNOG03421	EQ	sp|O64963|PAL1_PRUAV Phenylalanine ammonia-lyase 1 OS=Prunus avium GN=PAL1 PE=2 SV=1	gi|823174976|ref|XP_012485955.1| PREDICTED: phenylalanine ammonia-lyase [Gossypium raimondii] &gt;gi|763769368|gb|KJB36583.1| hypothetical protein B456_006G166000 [Gossypium raimondii]
TRINITY_DN64514_c0_g1	48.4819	123.829	2.55412	1.35283	0.00183978	0.0291253	106.666	20.7839	0.194851	-2.35956	3.63113e-06	0.00124469	815	GO:0009523;GO:0009507;GO:0016021;GO:0015979	K02721	PF07123	virNOG23355;virNOG22637	SR	sp|Q39194|PSBW_ARATH Photosystem II reaction center W protein, chloroplastic OS=Arabidopsis thaliana GN=PSBW PE=1 SV=2	gi|823128119|ref|XP_012441765.1| PREDICTED: photosystem II reaction center W protein, chloroplastic-like [Gossypium raimondii] &gt;gi|1028962977|ref|XP_016724985.1| PREDICTED: photosystem II reaction center W protein, chloroplastic-like [Gossypium hirsutum] &gt;gi|763743658|gb|KJB11157.1| hypothetical protein B456_001G243300 [Gossypium raimondii]
TRINITY_DN87060_c0_g1	15.188	81.3565	5.35662	2.42132	6.51346e-07	3.90403e-05	70.5757	16.8256	0.238405	-2.06851	3.72733e-06	0.00125479	3459	GO:0006468;GO:0016021;GO:0005524;GO:0004674	-	PF13855;PF00069;PF08263	virNOG09916	T	sp|Q2R2D5|XA21_ORYSJ Receptor kinase-like protein Xa21 OS=Oryza sativa subsp. japonica GN=XA21 PE=1 SV=1	gi|823133475|ref|XP_012466591.1| PREDICTED: probable LRR receptor-like serine/threonine-protein kinase At3g47570 [Gossypium raimondii] &gt;gi|763747161|gb|KJB14600.1| hypothetical protein B456_002G133000 [Gossypium raimondii]
TRINITY_DN3919_c0_g1	331.179	1043.96	3.15226	1.65639	4.49248e-06	0.000205075	904.029	354.675	0.392327	-1.34987	4.09298e-06	0.00132773	905	-	-	PF03061	virNOG12078	R	sp|Q9SX65|DNAT1_ARATH 1,4-dihydroxy-2-naphthoyl-CoA thioesterase 1 OS=Arabidopsis thaliana GN=DHNAT1 PE=1 SV=1	gi|823164765|ref|XP_012482325.1| PREDICTED: 1,4-dihydroxy-2-naphthoyl-CoA thioesterase 1 [Gossypium raimondii] &gt;gi|728816382|gb|KHG02138.1| Putative esterase [Gossypium arboreum] &gt;gi|763761574|gb|KJB28828.1| hypothetical protein B456_005G074000 [Gossypium raimondii]
TRINITY_DN3441_c0_g1	10588.3	46688.9	4.40948	2.14061	1.74019e-07	1.26085e-05	40404	11065.7	0.273877	-1.8684	7.07289e-06	0.00204526	2028	-	-	-	virNOG12444	R	sp|Q8VZW3|CFI3_ARATH Probable chalcone--flavonone isomerase 3 OS=Arabidopsis thaliana GN=CHI3 PE=1 SV=1	gi|649965642|gb|AIC73814.1| chalcone isomerase [Hibiscus cannabinus]
TRINITY_DN6241_c0_g1	37.8274	1097.67	29.0178	4.85886	1.44477e-20	2.06141e-17	948.349	261.022	0.275238	-1.86125	7.78421e-06	0.00219017	1520	-	K09338	PF00046;PF02183	virNOG11730;KOG0483;virNOG34322	K	sp|P46668|ATHB6_ARATH Homeobox-leucine zipper protein ATHB-6 OS=Arabidopsis thaliana GN=ATHB-6 PE=1 SV=1	gi|590597756|ref|XP_007018702.1| Homeobox protein 6, putative [Theobroma cacao] &gt;gi|508724030|gb|EOY15927.1| Homeobox protein 6, putative [Theobroma cacao]
TRINITY_DN2361_c0_g2	3256.79	38355.9	11.7772	3.55792	4.00425e-19	4.01474e-16	33300.6	8068.17	0.242283	-2.04524	7.98795e-06	0.00222508	4270	GO:0008152;GO:0016758	K12930	PF00201	virNOG03830	GC	sp|P51094|UFOG_VITVI Anthocyanidin 3-O-glucosyltransferase 2 OS=Vitis vinifera GN=UFGT PE=1 SV=2	gi|1029125084|ref|XP_016740936.1| PREDICTED: anthocyanidin 3-O-glucosyltransferase 2-like [Gossypium hirsutum]
TRINITY_DN8357_c0_g1	177.878	444.054	2.4964	1.31985	0.000277322	0.00646686	384.951	131.279	0.341027	-1.55204	9.00022e-06	0.00243568	1649	GO:0051287;GO:0055114;GO:0016616	K15893	PF00389;PF02826	virNOG00685	E	sp|P13443|DHGY_CUCSA Glycerate dehydrogenase OS=Cucumis sativus GN=HPR-A PE=2 SV=1	gi|823135650|ref|XP_012467582.1| PREDICTED: glycerate dehydrogenase [Gossypium raimondii] &gt;gi|763748392|gb|KJB15831.1| hypothetical protein B456_002G198600 [Gossypium raimondii]
TRINITY_DN20203_c0_g1	240.085	1025.98	4.2734	2.09539	1.68948e-08	1.645e-06	889.193	366.241	0.41188	-1.2797	1.1592e-05	0.00296439	1569	GO:0016311;GO:0042132;GO:0005975	K01100	PF00316	virNOG00870	G	sp|P46283|S17P_ARATH Sedoheptulose-1,7-bisphosphatase, chloroplastic OS=Arabidopsis thaliana GN=At3g55800 PE=2 SV=1	gi|1028960121|ref|XP_016723506.1| PREDICTED: sedoheptulose-1,7-bisphosphatase, chloroplastic-like [Gossypium hirsutum]
TRINITY_DN3043_c0_g2	408.253	2013.9	4.93296	2.30245	9.10988e-10	1.21857e-07	1744.63	632.278	0.362414	-1.46429	1.16345e-05	0.00296853	1603	GO:0008270	-	-	virNOG19651	O	sp|Q852U6|RHY1A_ARATH Probable E3 ubiquitin-protein ligase RHY1A OS=Arabidopsis thaliana GN=RHY1A PE=2 SV=1	gi|590579073|ref|XP_007013686.1| RING/U-box superfamily protein [Theobroma cacao] &gt;gi|508784049|gb|EOY31305.1| RING/U-box superfamily protein [Theobroma cacao]
TRINITY_DN51335_c0_g1	16.6679	78.2528	4.69483	2.23107	4.88394e-06	0.000220682	67.7109	17.8235	0.26323	-1.92561	1.26939e-05	0.00314759	399	GO:0005737;GO:0009800;GO:0006559;GO:0045548	K10775	PF00221	virNOG03421	Q	sp|P25872|PAL1_TOBAC Phenylalanine ammonia-lyase OS=Nicotiana tabacum GN=TPA1 PE=2 SV=1	gi|1031986823|ref|NP_001313878.1| phenylalanine ammonia-lyase-like [Gossypium hirsutum] &gt;gi|353681904|gb|AER12109.1| PAL [Gossypium hirsutum]
TRINITY_DN19213_c0_g1	130.187	761.981	5.85298	2.54917	1.71214e-10	2.78169e-08	659.57	178.322	0.270361	-1.88704	1.32765e-05	0.00326914	844	GO:0009073;GO:0003866;GO:0009423	K00800	PF00275	virNOG08875	E	sp|P05466|AROA_ARATH 3-phosphoshikimate 1-carboxyvinyltransferase, chloroplastic OS=Arabidopsis thaliana GN=At2g45300 PE=2 SV=3	gi|823208310|ref|XP_012437598.1| PREDICTED: 3-phosphoshikimate 1-carboxyvinyltransferase 2 [Gossypium raimondii] &gt;gi|763782222|gb|KJB49293.1| hypothetical protein B456_008G113600 [Gossypium raimondii] &gt;gi|763782226|gb|KJB49297.1| hypothetical protein B456_008G113600 [Gossypium raimondii]
TRINITY_DN72397_c0_g1	5.22959	72.5449	13.872	3.79411	1.15802e-10	1.9676e-08	62.5533	15.2213	0.243333	-2.039	1.39299e-05	0.00337115	1011	-	-	PF04759	virNOG01534	S	sp|O22227|MIZ1_ARATH Protein MIZU-KUSSEI 1 OS=Arabidopsis thaliana GN=MIZ1 PE=1 SV=1	gi|823132717|ref|XP_012463883.1| PREDICTED: protein MIZU-KUSSEI 1 [Gossypium raimondii] &gt;gi|763746709|gb|KJB14148.1| hypothetical protein B456_002G112000 [Gossypium raimondii]
TRINITY_DN54384_c1_g1	4.31867	28.4061	6.57752	2.71754	0.000192571	0.0047942	24.6896	1.75951	0.0712654	-3.81065	1.56175e-05	0.00360084	653	-	-	-	-	-	-	-
TRINITY_DN5122_c0_g1	11405.7	67873.2	5.95081	2.57309	1.18349e-10	2.00475e-08	58786.7	16465.3	0.280086	-1.83606	1.66938e-05	0.00379568	1764	GO:0046872;GO:0016491;GO:0055114	K00475	PF03171;PF14226	virNOG10006	Q	sp|Q07353|FL3H_PETHY Naringenin,2-oxoglutarate 3-dioxygenase (Fragment) OS=Petunia hybrida GN=AN3 PE=1 SV=1	gi|590702748|ref|XP_007046697.1| Flavanone 3-hydroxylase isoform 1 [Theobroma cacao] &gt;gi|590702752|ref|XP_007046698.1| Flavanone 3-hydroxylase isoform 1 [Theobroma cacao] &gt;gi|508698958|gb|EOX90854.1| Flavanone 3-hydroxylase isoform 1 [Theobroma cacao] &gt;gi|508698959|gb|EOX90855.1| Flavanone 3-hydroxylase isoform 1 [Theobroma cacao]
TRINITY_DN26368_c0_g1	204.578	2005.95	9.80535	3.29357	2.20129e-17	1.57041e-14	1738.21	525.87	0.302536	-1.72482	2.05401e-05	0.00440457	449	GO:0045548;GO:0006559;GO:0009800;GO:0005737	K10775	-	virNOG03421	Q	sp|O64963|PAL1_PRUAV Phenylalanine ammonia-lyase 1 OS=Prunus avium GN=PAL1 PE=2 SV=1	gi|823174976|ref|XP_012485955.1| PREDICTED: phenylalanine ammonia-lyase [Gossypium raimondii] &gt;gi|763769368|gb|KJB36583.1| hypothetical protein B456_006G166000 [Gossypium raimondii]
TRINITY_DN47299_c0_g1	117.868	368.781	3.12877	1.64559	1.74307e-05	0.000651841	319.521	100.272	0.31382	-1.67199	2.47826e-05	0.00504492	1136	GO:0016597;GO:0046983;GO:0008152	-	PF00010	virNOG00147	K	sp|Q9XEF0|BH051_ARATH Transcription factor bHLH51 OS=Arabidopsis thaliana GN=BHLH51 PE=2 SV=1	gi|1028962076|ref|XP_016724523.1| PREDICTED: transcription factor bHLH51-like [Gossypium hirsutum]
TRINITY_DN46356_c0_g1	42.0744	303.794	7.2204	2.85208	2.58021e-11	5.1833e-09	262.625	102.934	0.391942	-1.35129	2.74651e-05	0.0053685	2356	GO:0005524	K03283	PF00012	virNOG14834	O	sp|P26413|HSP70_SOYBN Heat shock 70 kDa protein OS=Glycine max GN=HSP70 PE=3 SV=1	gi|1028961407|ref|XP_016724180.1| PREDICTED: heat shock 70 kDa protein [Gossypium hirsutum] &gt;gi|1028987707|ref|XP_016748703.1| PREDICTED: heat shock 70 kDa protein [Gossypium hirsutum]
TRINITY_DN127374_c0_g1	202.238	1676.82	8.29133	3.0516	8.73647e-15	3.80965e-12	1448.23	637.334	0.440078	-1.18417	3.39807e-05	0.00630296	4405	GO:0004674;GO:0006468;GO:0016021;GO:0005524;GO:0048658;GO:0009554	-	PF07714;PF08263;PF00560;PF13855	virNOG05699	T	sp|Q9LYN8|EMS1_ARATH Leucine-rich repeat receptor protein kinase EMS1 OS=Arabidopsis thaliana GN=EMS1 PE=1 SV=1	gi|1028948141|ref|XP_016717388.1| PREDICTED: leucine-rich repeat receptor protein kinase EMS1-like [Gossypium hirsutum]
TRINITY_DN1824_c0_g1	6152.82	16720.6	2.71754	1.4423	3.76218e-05	0.00125021	14496.3	6526.61	0.450226	-1.15128	4.20945e-05	0.00730134	2646	GO:0006508;GO:0016021;GO:0005524;GO:0004222	K03798	PF01434;PF00004	virNOG03425	O	sp|Q9FH02|FTSH5_ARATH ATP-dependent zinc metalloprotease FTSH 5, chloroplastic OS=Arabidopsis thaliana GN=FTSH5 PE=1 SV=1	gi|728831053|gb|KHG10496.1| ATP-dependent zinc metalloprotease FTSH, chloroplastic [Gossypium arboreum]
TRINITY_DN5153_c0_g1	42.833	156.958	3.66443	1.87359	1.08128e-05	0.00043632	135.785	49.7753	0.366574	-1.44782	5.40741e-05	0.00882327	1613	GO:0016021	-	PF01490	virNOG13558;virNOG07671	E	sp|F4HW02|GAT1_ARATH GABA transporter 1 OS=Arabidopsis thaliana GN=GAT1 PE=1 SV=1	gi|823250773|ref|XP_012457972.1| PREDICTED: GABA transporter 1-like [Gossypium raimondii] &gt;gi|763808208|gb|KJB75110.1| hypothetical protein B456_012G025000 [Gossypium raimondii]
TRINITY_DN28212_c0_g1	88.5278	1006.07	11.3644	3.50645	1.67258e-15	8.38485e-13	872.072	252.167	0.289158	-1.79007	5.46097e-05	0.00886139	820	GO:0051213;GO:0046872;GO:0055114	K05277	PF03171	virNOG14479	H	sp|P51091|LDOX_MALDO Leucoanthocyanidin dioxygenase OS=Malus domestica GN=ANS PE=2 SV=1	gi|823152401|ref|XP_012476028.1| PREDICTED: leucoanthocyanidin dioxygenase-like [Gossypium raimondii] &gt;gi|763758392|gb|KJB25723.1| hypothetical protein B456_004G205900 [Gossypium raimondii]
TRINITY_DN12814_c0_g1	790.206	6647.1	8.41185	3.07242	5.83044e-16	3.18076e-13	5754.46	2220.2	0.385823	-1.37399	6.13981e-05	0.00965187	794	GO:0045548;GO:0005737;GO:0009800;GO:0006559	K10775	PF00221	virNOG03421	Q	sp|P25872|PAL1_TOBAC Phenylalanine ammonia-lyase OS=Nicotiana tabacum GN=TPA1 PE=2 SV=1	gi|823174976|ref|XP_012485955.1| PREDICTED: phenylalanine ammonia-lyase [Gossypium raimondii] &gt;gi|763769368|gb|KJB36583.1| hypothetical protein B456_006G166000 [Gossypium raimondii]
TRINITY_DN3955_c0_g1	269.814	1173.43	4.34902	2.12069	1.84441e-05	0.000684904	1021.44	206.665	0.202327	-2.30524	6.94781e-05	0.0104057	1726	GO:0016020	-	-	virNOG21746;virNOG19179	S	sp|Q9LSK9|Y5566_ARATH Uncharacterized protein At5g65660 OS=Arabidopsis thaliana GN=At5g65660 PE=2 SV=1	gi|728831744|gb|KHG11187.1| hypothetical protein F383_13005 [Gossypium arboreum]
TRINITY_DN21680_c0_g2	191.667	1352.39	7.05591	2.81883	2.30474e-13	7.47805e-11	1172.7	532.537	0.454111	-1.13888	8.36539e-05	0.0118519	3276	GO:0016787;GO:0005524	K08900	PF00004;PF14363	virNOG07569;COG0465	O	sp|Q147F9|AATPC_ARATH AAA-ATPase At3g50940 OS=Arabidopsis thaliana GN=At3g50940 PE=2 SV=1	gi|823191758|ref|XP_012491560.1| PREDICTED: uncharacterized protein LOC105803722 [Gossypium raimondii] &gt;gi|763776229|gb|KJB43352.1| hypothetical protein B456_007G195600 [Gossypium raimondii]
TRINITY_DN2982_c0_g1	500.125	1802.14	3.60338	1.84935	8.42131e-07	4.85856e-05	1559.49	631.636	0.405027	-1.30391	0.000109514	0.0144113	1961	GO:0016829;GO:0005524;GO:0005829	K01648	PF16114;PF08442	virNOG04515	C	sp|Q2QZ86|ACLA2_ORYSJ ATP-citrate synthase alpha chain protein 2 OS=Oryza sativa subsp. japonica GN=ACLA-2 PE=2 SV=2	gi|823197537|ref|XP_012434311.1| PREDICTED: ATP-citrate synthase alpha chain protein 2 [Gossypium raimondii] &gt;gi|1028941280|ref|XP_016713851.1| PREDICTED: ATP-citrate synthase alpha chain protein 2 [Gossypium hirsutum] &gt;gi|763778367|gb|KJB45490.1| hypothetical protein B456_007G308700 [Gossypium raimondii]
TRINITY_DN15416_c0_g1	2.64229	19.5923	7.41492	2.89043	0.000477712	0.0101228	16.9316	1.34879	0.0796611	-3.64998	0.000110972	0.0145212	457	GO:0016758;GO:0008152	K13496	-	virNOG05770;KOG1192	GC	sp|Q9ZQ98|U73C2_ARATH UDP-glycosyltransferase 73C2 OS=Arabidopsis thaliana GN=UGT73C2 PE=3 SV=1	gi|763795330|gb|KJB62326.1| hypothetical protein B456_009G411800 [Gossypium raimondii]
TRINITY_DN6087_c0_g1	141.166	2741.04	19.4171	4.27926	6.10229e-21	9.05507e-18	2364.55	956.375	0.404464	-1.30592	0.000116481	0.0149542	2357	-	K15849	-	virNOG09885	E	sp|E9L7A5|PAT_PETHY Bifunctional aspartate aminotransferase and glutamate/aspartate-prephenate aminotransferase OS=Petunia hybrida PE=1 SV=1	gi|823194067|ref|XP_012492233.1| PREDICTED: bifunctional aspartate aminotransferase and glutamate/aspartate-prephenate aminotransferase-like [Gossypium raimondii] &gt;gi|763777122|gb|KJB44245.1| hypothetical protein B456_007G241800 [Gossypium raimondii]
TRINITY_DN8130_c0_g1	3090.39	8911.49	2.88361	1.52788	0.000224395	0.00542777	7726.34	2382.41	0.308349	-1.69736	0.000132053	0.0164558	2624	GO:0008152;GO:0016829;GO:0046912	K01648	PF00549	virNOG04001	C	sp|Q9FGX1|ACLB2_ARATH ATP-citrate synthase beta chain protein 2 OS=Arabidopsis thaliana GN=ACLB-2 PE=1 SV=1	gi|763745231|gb|KJB12670.1| hypothetical protein B456_002G030200 [Gossypium raimondii]
TRINITY_DN31314_c0_g1	79.3874	196.54	2.47571	1.30784	0.00220366	0.0334261	170.717	45.3078	0.265397	-1.91378	0.000132791	0.0165065	2384	-	-	PF07676	virNOG08071	S	sp|Q8UEU8|Y1656_AGRFC Uncharacterized protein Atu1656 OS=Agrobacterium fabrum (strain C58 / ATCC 33970) GN=Atu1656 PE=1 SV=1	gi|823165227|ref|XP_012482546.1| PREDICTED: uncharacterized protein LOC105797154 [Gossypium raimondii] &gt;gi|763761922|gb|KJB29176.1| hypothetical protein B456_005G088400 [Gossypium raimondii]
TRINITY_DN40330_c0_g1	1.66376	19.3492	11.6298	3.53975	5.87521e-05	0.00181426	16.7353	1.33251	0.0796225	-3.65068	0.000149942	0.017951	890	GO:0006351	K09286	PF00847	virNOG18409	K	sp|Q9LW50|ERF2_NICSY Ethylene-responsive transcription factor 2 OS=Nicotiana sylvestris GN=ERF2 PE=2 SV=1	gi|1031985724|ref|NP_001314142.1| ethylene-responsive transcription factor 2-like [Gossypium hirsutum] &gt;gi|376372998|gb|AFB35653.1| ERF8 [Gossypium hirsutum]
TRINITY_DN9206_c0_g1	14.8638	130.936	8.80905	3.13899	9.97354e-11	1.71291e-08	113.511	37.2315	0.328	-1.60823	0.000157166	0.0184631	1308	-	-	-	-	-	-	-
TRINITY_DN1278_c0_g1	18.1047	69.4405	3.8355	1.93941	0.000117265	0.00317995	60.2992	18.573	0.308015	-1.69893	0.000170833	0.0193045	2024	GO:0015210;GO:0098721;GO:0015207;GO:0098655;GO:0035344;GO:0098702;GO:0098710;GO:0015294;GO:0016021;GO:0009506;GO:0015208;GO:0005886	K14611	PF00860	virNOG03973	P	sp|Q8GZD4|NAT3_ARATH Nucleobase-ascorbate transporter 3 OS=Arabidopsis thaliana GN=NAT3 PE=2 SV=2	gi|823224628|ref|XP_012445086.1| PREDICTED: nucleobase-ascorbate transporter 3 [Gossypium raimondii] &gt;gi|1028972327|ref|XP_016729608.1| PREDICTED: nucleobase-ascorbate transporter 3-like [Gossypium hirsutum] &gt;gi|763791399|gb|KJB58395.1| hypothetical protein B456_009G208500 [Gossypium raimondii]
TRINITY_DN577_c0_g2	347.72	2415.7	6.94726	2.79644	1.24898e-10	2.10288e-08	2092.38	836.002	0.399547	-1.32356	0.000174484	0.0195738	2876	GO:0003995;GO:0005777;GO:0050660;GO:0006635;GO:0003997	K00232	PF01756;PF00441;PF02770	virNOG12693	I	sp|O64894|ACOX2_CUCMA Acyl-coenzyme A oxidase, peroxisomal OS=Cucurbita maxima GN=Acx PE=1 SV=1	gi|823249155|ref|XP_012457226.1| PREDICTED: acyl-coenzyme A oxidase, peroxisomal-like [Gossypium raimondii] &gt;gi|763804312|gb|KJB71250.1| hypothetical protein B456_011G112800 [Gossypium raimondii]
TRINITY_DN126928_c0_g1	1.91125	29.8765	15.6319	3.96642	3.76758e-07	2.44489e-05	25.9067	4.50172	0.173767	-2.52478	0.00018599	0.0203051	867	-	-	-	virNOG34138;virNOG09124;KOG1075	R	sp|P0C2F6|RNHX1_ARATH Putative ribonuclease H protein At1g65750 OS=Arabidopsis thaliana GN=At1g65750 PE=3 SV=1	gi|823180772|ref|XP_012487975.1| PREDICTED: uncharacterized protein LOC105801186 [Gossypium raimondii]
TRINITY_DN15827_c0_g1	27.3929	79.5024	2.9023	1.5372	0.00120809	0.0209978	69.0504	19.5511	0.283143	-1.8204	0.000201888	0.0214591	579	-	-	-	virNOG38788;virNOG13168	RS	-	gi|297738425|emb|CBI27626.3| unnamed protein product [Vitis vinifera]
TRINITY_DN122191_c0_g1	4.79588	53.2658	11.1066	3.47334	1.02624e-08	1.0654e-06	46.2066	12.7947	0.276902	-1.85255	0.000222891	0.0230824	573	-	-	-	-	-	-	-
TRINITY_DN25818_c0_g1	104.895	242.859	2.31526	1.21118	0.00119227	0.0207617	210.748	90.7503	0.43061	-1.21555	0.000226977	0.0233071	462	GO:0055085;GO:0016021;GO:0005524;GO:0042626	-	PF00664	virNOG02604	Q	sp|Q7DM58|AB4C_ARATH ABC transporter C family member 4 OS=Arabidopsis thaliana GN=ABCC4 PE=1 SV=2	gi|728834500|gb|KHG13943.1| ABC transporter C family member 4 [Gossypium arboreum]
TRINITY_DN24167_c0_g1	105.182	332.395	3.1602	1.66001	1.38054e-05	0.000536834	288.578	100.298	0.347558	-1.52467	0.000232998	0.023694	3000	GO:0004674;GO:0005524;GO:0016021;GO:0006468;GO:0048544	-	PF07714;PF08276;PF01453;PF00954	virNOG14645	T	sp|O81906|B120_ARATH G-type lectin S-receptor-like serine/threonine-protein kinase B120 OS=Arabidopsis thaliana GN=B120 PE=2 SV=1	gi|1028972723|ref|XP_016729818.1| PREDICTED: G-type lectin S-receptor-like serine/threonine-protein kinase At4g27290 [Gossypium hirsutum]
TRINITY_DN3014_c0_g1	49.6192	478.568	9.64482	3.26975	1.7877e-10	2.87923e-08	414.368	124.775	0.301122	-1.73158	0.000234981	0.0238526	369	GO:0009423;GO:0009073;GO:0003866	K00800	-	virNOG08875	E	sp|P17688|AROA_BRANA 3-phosphoshikimate 1-carboxyvinyltransferase, chloroplastic OS=Brassica napus PE=3 SV=1	gi|590723093|ref|XP_007052087.1| RNA 3&apos;-terminal phosphate cyclase/enolpyruvate transferase, alpha/beta isoform 1 [Theobroma cacao] &gt;gi|508704348|gb|EOX96244.1| RNA 3&apos;-terminal phosphate cyclase/enolpyruvate transferase, alpha/beta isoform 1 [Theobroma cacao]
TRINITY_DN16111_c0_g1	13.2218	77.7288	5.87883	2.55553	3.0947e-07	2.07227e-05	67.1943	22.765	0.338793	-1.56152	0.000272353	0.0263873	2683	-	-	PF11744	virNOG05037;NOG127201;virNOG29959	RP	sp|Q9SJE8|ALMT2_ARATH Aluminum-activated malate transporter 2 OS=Arabidopsis thaliana GN=ALMT2 PE=2 SV=2	gi|823172559|ref|XP_012485165.1| PREDICTED: aluminum-activated malate transporter 2-like isoform X1 [Gossypium raimondii] &gt;gi|823172562|ref|XP_012485166.1| PREDICTED: aluminum-activated malate transporter 2-like isoform X1 [Gossypium raimondii] &gt;gi|763768231|gb|KJB35446.1| hypothetical protein B456_006G115300 [Gossypium raimondii]
TRINITY_DN9278_c0_g3	21.8081	78.0641	3.57959	1.8398	9.18681e-05	0.00259693	67.6259	22.664	0.335139	-1.57717	0.000284809	0.0270595	377	GO:0005634;GO:0006355;GO:0009734	K14484	-	virNOG13815	K	-	gi|590706313|ref|XP_007047687.1| Transcription factor, putative isoform 1 [Theobroma cacao] &gt;gi|508699948|gb|EOX91844.1| Transcription factor, putative isoform 1 [Theobroma cacao]
TRINITY_DN7761_c1_g1	3.15792	324.693	102.819	6.68396	7.95099e-33	9.83193e-29	280.688	127.337	0.45366	-1.14032	0.000289359	0.0272849	415	GO:0016853;GO:0009507	K10525	-	virNOG09346	R	sp|A2XID3|AOC_ORYSI Allene oxide cyclase, chloroplastic OS=Oryza sativa subsp. indica GN=AOC PE=2 SV=1	gi|590653080|ref|XP_007033323.1| Allene oxide cyclase 4 isoform 1 [Theobroma cacao] &gt;gi|508712352|gb|EOY04249.1| Allene oxide cyclase 4 isoform 1 [Theobroma cacao]
TRINITY_DN39722_c0_g1	2431.22	11093	4.56273	2.1899	0.00331841	0.0453865	9682.9	994.182	0.102674	-3.28386	0.000293679	0.0274907	2606	GO:0004364	K00799	-	virNOG09062	O	sp|Q96324|GSTFB_ARATH Glutathione S-transferase F11 OS=Arabidopsis thaliana GN=GSTF11 PE=2 SV=1	gi|728830484|gb|KHG09927.1| Glutathione S-transferase F12 -like protein [Gossypium arboreum]
TRINITY_DN12869_c0_g1	213.903	521.347	2.43731	1.28529	0.000707452	0.0138453	450.686	210.074	0.46612	-1.10123	0.00029367	0.0274907	2048	GO:0016021;GO:0005215;GO:0006810	-	PF00854	virNOG06773	P	sp|Q8RX77|PTR21_ARATH Protein NRT1/ PTR FAMILY 2.13 OS=Arabidopsis thaliana GN=NPF2.13 PE=1 SV=1	gi|728834591|gb|KHG14034.1| Nitrate transporter 1.7 -like protein [Gossypium arboreum]
TRINITY_DN5222_c0_g1	427.586	1187.98	2.77834	1.47422	0.00197545	0.0307956	1030.88	267.519	0.259505	-1.94617	0.000305434	0.0280273	646	GO:0008152;GO:0003878	K01648	PF00285	virNOG04001	C	sp|Q9FGX1|ACLB2_ARATH ATP-citrate synthase beta chain protein 2 OS=Arabidopsis thaliana GN=ACLB-2 PE=1 SV=1	gi|223541544|gb|EEF43093.1| ATP-citrate synthase, putative [Ricinus communis]
TRINITY_DN12838_c0_g1	136.732	828.442	6.05885	2.59904	1.3388e-10	2.24055e-08	716.059	341.655	0.477133	-1.06754	0.000305264	0.0280273	1123	-	-	PF00847	virNOG15868;virNOG23872	K	sp|Q9FE67|ERF80_ARATH Ethylene-responsive transcription factor 9 OS=Arabidopsis thaliana GN=ERF9 PE=2 SV=1	gi|590690978|ref|XP_007043656.1| Erf domain protein 9, putative [Theobroma cacao] &gt;gi|508707591|gb|EOX99487.1| Erf domain protein 9, putative [Theobroma cacao]
TRINITY_DN20456_c0_g1	1.36812	34.3815	25.1304	4.65136	3.34186e-07	2.20854e-05	29.5162	6.11731	0.207253	-2.27054	0.000308698	0.0282121	641	-	-	PF04484	virNOG03262	S	sp|Q94AI1|QWRF2_ARATH QWRF motif-containing protein 2 OS=Arabidopsis thaliana GN=QWRF2 PE=2 SV=1	gi|590597147|ref|XP_007018530.1| Family of Uncharacterized protein function, putative isoform 1 [Theobroma cacao] &gt;gi|508723858|gb|EOY15755.1| Family of Uncharacterized protein function, putative isoform 1 [Theobroma cacao]
TRINITY_DN25032_c0_g1	2.5615	26.3496	10.2868	3.36272	1.94892e-05	0.00071749	22.9419	3.83547	0.167182	-2.58051	0.000323882	0.0291277	1430	-	-	PF04970	virNOG03453	S	-	gi|823124593|ref|XP_012480893.1| PREDICTED: uncharacterized protein LOC105795781 [Gossypium raimondii] &gt;gi|763742119|gb|KJB09618.1| hypothetical protein B456_001G153000 [Gossypium raimondii]
TRINITY_DN21035_c0_g1	8.65734	79.6379	9.19888	3.20146	2.01508e-09	2.49178e-07	68.8437	23.5866	0.342612	-1.54535	0.0003347	0.0297448	1688	-	-	PF01963	virNOG05988	T	-	gi|1029017294|ref|XP_016672514.1| PREDICTED: traB domain-containing protein-like [Gossypium hirsutum]
TRINITY_DN75601_c0_g1	6.30611	29.7063	4.71072	2.23595	0.000484231	0.0102356	25.5865	4.77394	0.186581	-2.42213	0.00033593	0.0297837	2679	GO:0046872;GO:0055114;GO:0016702;GO:0031408	K00454	PF00305;PF01477	virNOG02698	E	sp|O24370|LOX21_SOLTU Linoleate 13S-lipoxygenase 2-1, chloroplastic OS=Solanum tuberosum GN=LOX2.1 PE=1 SV=1	gi|590583409|ref|XP_007014892.1| Lipoxygenase [Theobroma cacao] &gt;gi|508785255|gb|EOY32511.1| Lipoxygenase [Theobroma cacao]
TRINITY_DN49251_c0_g1	1034.51	2190.92	2.11784	1.08259	0.0019721	0.0307477	1901.02	689.78	0.362848	-1.46256	0.000341646	0.0301483	3835	GO:0016021;GO:0008131;GO:0055114;GO:0009308;GO:0048038;GO:0005507	K00276	PF01179;PF02727;PF02728	virNOG10363	Q	sp|Q8H1H9|AMO_ARATH Primary amine oxidase OS=Arabidopsis thaliana GN=At1g62810 PE=2 SV=1	gi|1028950547|ref|XP_016718641.1| PREDICTED: primary amine oxidase-like [Gossypium hirsutum]
TRINITY_DN3626_c0_g1	496.304	1289.18	2.59756	1.37716	0.000188925	0.00471744	1117.95	354.553	0.317146	-1.65678	0.000353491	0.0308078	869	GO:0009423;GO:0009073;GO:0003866	K00800	PF00275	virNOG08875	E	sp|P11043|AROA_PETHY 3-phosphoshikimate 1-carboxyvinyltransferase, chloroplastic OS=Petunia hybrida PE=1 SV=1	gi|157142998|gb|ABV24481.1| 5-enolpyruvylshikimate-3-phosphate synthase [Gossypium hirsutum]
TRINITY_DN4082_c0_g1	1054.81	5002.94	4.74296	2.24579	2.82212e-09	3.38444e-07	4327.84	2157.61	0.498542	-1.00421	0.000365552	0.031374	2842	GO:0016021;GO:0008270	-	PF12906	virNOG06357	A	-	gi|763789110|gb|KJB56106.1| hypothetical protein B456_009G106300 [Gossypium raimondii]
TRINITY_DN410_c0_g1	762.637	2597.14	3.40547	1.76785	1.69257e-06	8.81874e-05	2250.7	1036.44	0.460495	-1.11874	0.000396082	0.0330389	2822	GO:0004802;GO:0008152	K00615	PF02780;PF00456;PF02779	virNOG00884	G	sp|Q43848|TKTC_SOLTU Transketolase, chloroplastic OS=Solanum tuberosum PE=2 SV=1	gi|823125128|ref|XP_012483003.1| PREDICTED: transketolase, chloroplastic [Gossypium raimondii] &gt;gi|763742413|gb|KJB09912.1| hypothetical protein B456_001G174600 [Gossypium raimondii]
TRINITY_DN10092_c0_g2	17.3577	62.0859	3.57685	1.83869	0.000143416	0.00375638	53.993	17.2405	0.31931	-1.64697	0.000416293	0.034119	487	GO:0016301;GO:0009987	-	-	virNOG14946;virNOG04205	T	sp|Q9MAM1|CIPK9_ARATH CBL-interacting serine/threonine-protein kinase 9 OS=Arabidopsis thaliana GN=CIPK9 PE=1 SV=2	gi|728846049|gb|KHG25492.1| CBL-interacting serine/threonine-protein kinase 21 [Gossypium arboreum]
TRINITY_DN59231_c0_g1	1811.94	4421.63	2.44027	1.28704	0.00102158	0.0184476	3841.75	1683.82	0.438296	-1.19002	0.000424684	0.034464	2299	GO:0016746;GO:0008152;GO:0016021	K13508	PF01553	virNOG02509	I	sp|Q9FZ22|GPAT2_ARATH Probable glycerol-3-phosphate acyltransferase 2 OS=Arabidopsis thaliana GN=GPAT2 PE=2 SV=1	gi|1029057401|ref|XP_016674406.1| PREDICTED: probable glycerol-3-phosphate acyltransferase 3 [Gossypium hirsutum]
TRINITY_DN16934_c0_g1	29.3471	77.6535	2.64604	1.40383	0.00235192	0.0351056	67.1654	23.314	0.347113	-1.52652	0.000425985	0.0345369	1206	-	-	PF06203	virNOG22842	K	sp|Q8RWD0|COL16_ARATH Zinc finger protein CONSTANS-LIKE 16 OS=Arabidopsis thaliana GN=COL16 PE=1 SV=2	gi|823168202|ref|XP_012483890.1| PREDICTED: zinc finger protein CONSTANS-LIKE 7 [Gossypium raimondii] &gt;gi|763766673|gb|KJB33888.1| hypothetical protein B456_006G036400 [Gossypium raimondii]
TRINITY_DN2034_c0_g1	252.825	1218.46	4.81938	2.26885	2.16785e-09	2.66001e-07	1054.15	491.815	0.466552	-1.09989	0.000434653	0.0350382	3971	GO:0006281;GO:0003913	K01669	PF00875;PF03441	virNOG00342	L	sp|Q38JU2|CRYD_SOLLC Cryptochrome DASH, chloroplastic/mitochondrial OS=Solanum lycopersicum GN=CRYD PE=2 SV=2	gi|590571289|ref|XP_007011552.1| DNA photolyase, putative isoform 1 [Theobroma cacao] &gt;gi|590571297|ref|XP_007011554.1| DNA photolyase, putative isoform 1 [Theobroma cacao] &gt;gi|508781915|gb|EOY29171.1| DNA photolyase, putative isoform 1 [Theobroma cacao] &gt;gi|508781917|gb|EOY29173.1| DNA photolyase, putative isoform 1 [Theobroma cacao]
TRINITY_DN53242_c0_g1	34.6264	183.363	5.29546	2.40476	4.80128e-08	4.11023e-06	158.742	69.1644	0.435704	-1.19858	0.000444694	0.0355932	2712	-	-	PF07727	virNOG31300;virNOG33673	R	sp|P10978|POLX_TOBAC Retrovirus-related Pol polyprotein from transposon TNT 1-94 OS=Nicotiana tabacum PE=2 SV=1	gi|147810393|emb|CAN59964.1| hypothetical protein VITISV_022757 [Vitis vinifera]
TRINITY_DN47324_c0_g1	9.96759	74.9382	7.51819	2.91039	5.19011e-08	4.416e-06	64.9145	22.7428	0.350351	-1.51313	0.000446632	0.0356976	772	GO:0005576;GO:0009664;GO:0016020;GO:0005618	-	PF01357;PF03330	virNOG07797	R	sp|Q9C554|EXPA1_ARATH Expansin-A1 OS=Arabidopsis thaliana GN=EXPA1 PE=2 SV=1	gi|720007455|ref|XP_010258310.1| PREDICTED: expansin-A1 isoform X1 [Nelumbo nucifera]
TRINITY_DN83144_c0_g1	58.8414	204.87	3.48172	1.7998	0.000115955	0.00315211	178.168	61.4323	0.3448	-1.53617	0.000506848	0.0389111	774	GO:0009691;GO:0005829;GO:0005634;GO:0016799	K06966	-	virNOG07475	S	sp|Q8LBB7|LOG5_ARATH Cytokinin riboside 5&apos;-monophosphate phosphoribohydrolase LOG5 OS=Arabidopsis thaliana GN=LOG5 PE=1 SV=1	gi|1028964904|ref|XP_016725947.1| PREDICTED: cytokinin riboside 5&apos;-monophosphate phosphoribohydrolase LOG5-like [Gossypium hirsutum]
TRINITY_DN6780_c0_g1	51.5842	194.007	3.76098	1.91111	5.93046e-06	0.000261492	167.318	74.298	0.444053	-1.1712	0.000513496	0.0391903	479	-	K10523	PF00651	virNOG06834	D	sp|Q680K8|Y1576_ARATH BTB/POZ domain-containing protein At1g55760 OS=Arabidopsis thaliana GN=At1g55760 PE=2 SV=1	gi|823132462|ref|XP_012462503.1| PREDICTED: BTB/POZ domain-containing protein At1g55760-like [Gossypium raimondii] &gt;gi|763746539|gb|KJB13978.1| hypothetical protein B456_002G103700 [Gossypium raimondii]
TRINITY_DN6635_c0_g1	107.547	256.988	2.38953	1.25673	0.00135061	0.0228888	222.58	102.232	0.459306	-1.12247	0.000523898	0.0395469	763	-	-	-	virNOG03304;KOG0773	K	sp|P48001|KNAT4_ARATH Homeobox protein knotted-1-like 4 OS=Arabidopsis thaliana GN=KNAT4 PE=1 SV=3	gi|1027094562|ref|XP_016647640.1| PREDICTED: homeobox protein knotted-1-like 3 isoform X1 [Prunus mume]
TRINITY_DN20575_c0_g1	1.74968	15.3703	8.78465	3.13499	0.000963531	0.017666	13.2685	1.04903	0.0790617	-3.66088	0.000545982	0.0407773	573	-	K13946	-	virNOG02353;KOG1303	E	sp|Q96247|AUX1_ARATH Auxin transporter protein 1 OS=Arabidopsis thaliana GN=AUX1 PE=1 SV=1	gi|823265848|ref|XP_012465645.1| PREDICTED: auxin transporter-like protein 2 [Gossypium raimondii] &gt;gi|823265850|ref|XP_012465646.1| PREDICTED: auxin transporter-like protein 2 [Gossypium raimondii] &gt;gi|763811933|gb|KJB78785.1| hypothetical protein B456_013G018900 [Gossypium raimondii]
TRINITY_DN5160_c0_g1	1606.88	3710.58	2.30919	1.20739	0.00357814	0.0480878	3225.37	1211.38	0.37558	-1.41281	0.000559194	0.0413532	1285	-	K14496	PF10604	virNOG14156	R	sp|O80992|PYL2_ARATH Abscisic acid receptor PYL2 OS=Arabidopsis thaliana GN=PYL2 PE=1 SV=1	gi|1028996417|ref|XP_016753004.1| PREDICTED: abscisic acid receptor PYL2-like [Gossypium hirsutum]
TRINITY_DN12430_c1_g1	135.249	456.53	3.37548	1.75509	2.15014e-05	0.000778691	397.131	126.64	0.318887	-1.64888	0.0005697	0.0417689	1303	GO:0016020	-	PF05755	virNOG16525	S	sp|Q9SW70|SRP_VITRI Stress-related protein OS=Vitis riparia GN=SRP PE=2 SV=1	gi|823202012|ref|XP_012435715.1| PREDICTED: stress-related protein-like [Gossypium raimondii] &gt;gi|763782885|gb|KJB49956.1| hypothetical protein B456_008G146700 [Gossypium raimondii]
TRINITY_DN44865_c0_g1	169.407	1726.02	10.1886	3.34889	2.53657e-13	8.15889e-11	1493.42	630.834	0.422409	-1.24329	0.00057217	0.0417689	1976	GO:0008152;GO:0016758	-	PF00201	virNOG07165	GC	sp|Q9AT54|SCGT_TOBAC Scopoletin glucosyltransferase OS=Nicotiana tabacum GN=TOGT1 PE=1 SV=1	gi|823263930|ref|XP_012464722.1| PREDICTED: scopoletin glucosyltransferase-like [Gossypium raimondii]
TRINITY_DN9456_c0_g1	41.776	166.636	3.9888	1.99595	1.90937e-06	9.79455e-05	144.27	62.1983	0.431124	-1.21383	0.000571988	0.0417689	855	GO:0015979;GO:0009654;GO:0005509;GO:0019898	-	PF01789	virNOG01024	S	sp|P82658|TL19_ARATH Thylakoid lumenal 19 kDa protein, chloroplastic OS=Arabidopsis thaliana GN=At3g63540 PE=1 SV=2	gi|763755451|gb|KJB22782.1| hypothetical protein B456_004G065300 [Gossypium raimondii]
TRINITY_DN45469_c0_g1	54.7079	438.756	8.01998	3.0036	2.5784e-13	8.26954e-11	378.83	182.884	0.482761	-1.05062	0.000574219	0.0418604	3363	GO:0005524;GO:0046872;GO:0006090;GO:0050242;GO:0016301;GO:0016310	K01006	PF01326;PF00391;PF02896	virNOG08479	C	sp|Q42910|PPDK_MESCR Pyruvate, phosphate dikinase, chloroplastic OS=Mesembryanthemum crystallinum GN=PPD PE=2 SV=1	gi|823248555|ref|XP_012456948.1| PREDICTED: pyruvate, phosphate dikinase, chloroplastic [Gossypium raimondii] &gt;gi|763805558|gb|KJB72496.1| hypothetical protein B456_011G181800 [Gossypium raimondii]
TRINITY_DN91667_c1_g1	874.58	4865.62	5.56338	2.47596	5.93435e-05	0.00182795	4230.18	904.37	0.21379	-2.22573	0.000582686	0.0422863	2020	GO:0009505;GO:0006508;GO:0004190	-	PF14543;PF14541	virNOG08950	O	sp|Q940R4|ASP63_ARATH Probable aspartyl protease At4g16563 OS=Arabidopsis thaliana GN=At4g16563 PE=2 SV=1	gi|1028945951|ref|XP_016716271.1| PREDICTED: aspartic proteinase nepenthesin-2-like [Gossypium hirsutum]
TRINITY_DN17324_c0_g1	13.2229	51.72	3.9114	1.96768	0.000328163	0.00742611	44.851	13.7999	0.307683	-1.70048	0.000607411	0.0434103	1818	GO:0016020;GO:0046872;GO:0016491	K07408	PF00067	virNOG01581;COG2124	Q	sp|S4UX02|CYPH1_SALMI Ferruginol synthase OS=Salvia miltiorrhiza GN=CYP76AH1 PE=1 SV=1	gi|1029045690|ref|XP_016686564.1| PREDICTED: cytochrome P450 76C1-like [Gossypium hirsutum]
TRINITY_DN6670_c0_g1	539.695	1481.34	2.74477	1.45669	4.35563e-05	0.00141242	1284.79	621.452	0.4837	-1.04782	0.000610964	0.0435083	1759	GO:0016758;GO:0008152	-	PF00201	virNOG10395	GC	sp|D3THI6|U7A15_MALDO UDP-glycosyltransferase 71A15 OS=Malus domestica GN=UGT71A15 PE=1 SV=1	gi|1029135892|ref|XP_016746043.1| PREDICTED: anthocyanidin 3-O-glucosyltransferase 2-like [Gossypium hirsutum]
TRINITY_DN5008_c0_g1	120.364	444.521	3.69314	1.88485	1.91506e-06	9.81257e-05	384.011	186.02	0.484412	-1.04569	0.00063087	0.0444947	1340	-	-	-	virNOG22858	R	sp|Q56XJ7|Y4276_ARATH Uncharacterized protein At4g22758 OS=Arabidopsis thaliana GN=At4g22758 PE=2 SV=1	gi|728808424|gb|KHF98267.1| hypothetical protein F383_12840 [Gossypium arboreum]
TRINITY_DN3583_c0_g1	234.083	937.572	4.0053	2.00191	8.62251e-08	6.86906e-06	813.809	402.107	0.494105	-1.01711	0.000632863	0.0445795	1747	GO:0004842;GO:0016567	-	PF04564	virNOG00952	R	sp|Q9FXA4|PUB26_ARATH U-box domain-containing protein 26 OS=Arabidopsis thaliana GN=PUB26 PE=2 SV=1	gi|1029077560|ref|XP_016698973.1| PREDICTED: U-box domain-containing protein 26-like [Gossypium hirsutum]
TRINITY_DN4124_c0_g1	106.953	297.855	2.78491	1.47763	0.000184971	0.00463848	257.618	121.606	0.472039	-1.08302	0.000677752	0.0462397	2389	GO:0005975;GO:0004553	K05349	PF01915	virNOG01535;COG1472	G	sp|Q23892|GLUA_DICDI Lysosomal beta glucosidase OS=Dictyostelium discoideum GN=gluA PE=1 SV=2	gi|728809370|gb|KHF98973.1| Lysosomal beta glucosidase [Gossypium arboreum]
TRINITY_DN30399_c1_g1	55.7534	457.77	8.21063	3.03749	6.12902e-12	1.41223e-09	397.708	115.812	0.2912	-1.77992	0.000690779	0.0469014	2066	GO:0005622;GO:0016020	-	PF07891	virNOG12456	S	-	gi|823240610|ref|XP_012452920.1| PREDICTED: uncharacterized protein LOC105774894 isoform X2 [Gossypium raimondii] &gt;gi|763804014|gb|KJB70952.1| hypothetical protein B456_011G097300 [Gossypium raimondii]
TRINITY_DN3261_c1_g1	404.91	1022.99	2.52647	1.33712	0.000228549	0.00550314	884.675	447.599	0.505948	-0.98294	0.00069843	0.0472219	2802	GO:0009073;GO:0004106;GO:0046417	K01850	-	virNOG06162	E	sp|P42738|CM1_ARATH Chorismate mutase 1, chloroplastic OS=Arabidopsis thaliana GN=CM1 PE=1 SV=3	gi|823185647|ref|XP_012489606.1| PREDICTED: chorismate mutase 1, chloroplastic-like isoform X1 [Gossypium raimondii] &gt;gi|763773726|gb|KJB40849.1| hypothetical protein B456_007G080400 [Gossypium raimondii]
TRINITY_DN20978_c0_g1	89.9232	236.89	2.63436	1.39745	0.000746853	0.0144377	205.642	67.2766	0.327153	-1.61196	0.000750529	0.0496141	3047	GO:0055114;GO:0004497;GO:0020037;GO:0005506;GO:0016705;GO:0016829	K10528	PF00067	virNOG13649	Q	sp|Q9ZSY9|C74B2_ARATH Linolenate hydroperoxide lyase, chloroplastic OS=Arabidopsis thaliana GN=CYP74B2 PE=1 SV=1	gi|1029072320|ref|XP_016696407.1| PREDICTED: linolenate hydroperoxide lyase, chloroplastic-like [Gossypium hirsutum]
TRINITY_DN42455_c0_g1	67.0725	243.17	3.62549	1.85817	3.95076e-06	0.000184354	211.084	91.2207	0.432154	-1.21038	0.000752969	0.0496652	746	-	-	-	virNOG12612	R	sp|Q9C891|DIR20_ARATH Dirigent protein 20 OS=Arabidopsis thaliana GN=DIR20 PE=2 SV=1	gi|823259652|ref|XP_012462539.1| PREDICTED: dirigent protein 22-like [Gossypium raimondii] &gt;gi|763816600|gb|KJB83452.1| hypothetical protein B456_013G248100 [Gossypium raimondii]
TRINITY_DN6666_c0_g1	1047.93	367.367	0.350563	-1.51225	7.19155e-05	0.0021338	319.76	93.3162	0.291832	-1.77679	0.00078233	0.0509988	957	GO:0006412;GO:0003735;GO:0005840	K02916	PF01632	virNOG23899	J	sp|Q8VZ55|RK35_ARATH 50S ribosomal protein L35, chloroplastic OS=Arabidopsis thaliana GN=RPL35 PE=2 SV=1	gi|590579814|ref|XP_007013892.1| 50S ribosomal protein L35 isoform 2 [Theobroma cacao] &gt;gi|508784255|gb|EOY31511.1| 50S ribosomal protein L35 isoform 2 [Theobroma cacao]
TRINITY_DN7582_c0_g1	686.709	183.718	0.267534	-1.90221	7.79326e-07	4.54808e-05	159.12	68.2816	0.42912	-1.22055	0.000785774	0.0511507	3102	-	-	PF03000	virNOG05955	R	sp|Q9FYC8|Y3482_ARATH BTB/POZ domain-containing protein At3g44820 OS=Arabidopsis thaliana GN=At3g44820 PE=2 SV=2	gi|728825667|gb|KHG06351.1| hypothetical protein F383_31936 [Gossypium arboreum]
TRINITY_DN9208_c0_g1	355.861	41.4414	0.116454	-3.10217	5.31167e-09	5.95308e-07	36.0978	4.49047	0.124397	-3.00697	0.000792531	0.0514551	3204	-	-	-	virNOG23000;virNOG09124;virNOG36667	R	-	gi|1029054373|ref|XP_016751062.1| PREDICTED: uncharacterized protein LOC107959500 [Gossypium hirsutum] &gt;gi|1029094033|ref|XP_016706963.1| PREDICTED: uncharacterized protein LOC107921645 [Gossypium hirsutum]
TRINITY_DN50872_c0_g1	216.405	92.9315	0.429434	-1.21949	0.00268862	0.0387942	80.877	26.3118	0.32533	-1.62002	0.000802367	0.0518554	583	GO:0055114;GO:0016491	K00234	-	virNOG06737	C	sp|Q6ZDY8|SDHA_ORYSJ Succinate dehydrogenase [ubiquinone] flavoprotein subunit, mitochondrial OS=Oryza sativa subsp. japonica GN=SDH1 PE=1 SV=1	gi|590703727|ref|XP_007046957.1| Succinate dehydrogenase 1-1 isoform 1 [Theobroma cacao] &gt;gi|508699218|gb|EOX91114.1| Succinate dehydrogenase 1-1 isoform 1 [Theobroma cacao]
TRINITY_DN8164_c0_g1	223.345	52.2708	0.234037	-2.09519	9.34778e-07	5.33773e-05	45.4652	10.9025	0.239799	-2.0601	0.00082278	0.0527515	638	GO:0006470;GO:0004722	-	PF00481	virNOG03399	T	sp|Q9LR65|P2C01_ARATH Probable protein phosphatase 2C 1 OS=Arabidopsis thaliana GN=PPC6-6 PE=1 SV=1	gi|1000968866|ref|XP_015573999.1| PREDICTED: probable protein phosphatase 2C 52 isoform X1 [Ricinus communis] &gt;gi|1000968869|ref|XP_015574000.1| PREDICTED: probable protein phosphatase 2C 52 isoform X1 [Ricinus communis]
TRINITY_DN3097_c0_g1	11642.7	1743.3	0.149733	-2.73954	1.15909e-12	3.09342e-10	1520.75	263.398	0.173203	-2.52946	0.000828905	0.0529036	2700	-	-	PF13839;PF14416	virNOG02030	R	sp|Q8VY22|TBL38_ARATH Protein trichome birefringence-like 38 OS=Arabidopsis thaliana GN=TBL38 PE=2 SV=1	gi|590623782|ref|XP_007025417.1| Trichome birefringence-like 37 isoform 1 [Theobroma cacao] &gt;gi|590623786|ref|XP_007025418.1| Trichome birefringence-like 37 isoform 1 [Theobroma cacao] &gt;gi|508780783|gb|EOY28039.1| Trichome birefringence-like 37 isoform 1 [Theobroma cacao] &gt;gi|508780784|gb|EOY28040.1| Trichome birefringence-like 37 isoform 1 [Theobroma cacao]
TRINITY_DN44417_c0_g1	320.399	76.9282	0.240101	-2.05829	1.3859e-05	0.00053873	66.8694	24.4972	0.366344	-1.44873	0.000843566	0.0535363	442	GO:0046872;GO:0005524;GO:0006730;GO:0006556;GO:0004478	K00789	-	COG0192;virNOG02488	H	sp|Q9AT55|METK2_ELAUM S-adenosylmethionine synthase 2 OS=Elaeagnus umbellata GN=SAMS2 PE=2 SV=1	gi|728829278|gb|KHG08721.1| S-adenosylmethionine synthase 1 [Gossypium arboreum]
TRINITY_DN464_c1_g1	716.163	233.893	0.326592	-1.61444	1.96657e-05	0.000723511	203.113	91.8154	0.452041	-1.14548	0.000848065	0.0537703	3789	GO:0006414;GO:0003746	-	PF05664	virNOG00973	S	-	gi|823224514|ref|XP_012445026.1| PREDICTED: uncharacterized protein LOC105769126 [Gossypium raimondii] &gt;gi|763787810|gb|KJB54806.1| hypothetical protein B456_009G049700 [Gossypium raimondii]
TRINITY_DN20918_c0_g1	153.925	67.9302	0.441319	-1.1801	0.00335363	0.0457444	58.86	21.0272	0.35724	-1.48503	0.000865398	0.0544318	2814	GO:0009734;GO:0003677;GO:0005634;GO:0006355;GO:0016021	K14486	PF02309;PF06507	virNOG01554;virNOG17245	K	sp|Q9C5W9|ARFR_ARATH Auxin response factor 18 OS=Arabidopsis thaliana GN=ARF18 PE=1 SV=1	gi|590721131|ref|XP_007051522.1| Auxin response factor 11 isoform 1 [Theobroma cacao] &gt;gi|508703783|gb|EOX95679.1| Auxin response factor 11 isoform 1 [Theobroma cacao]
TRINITY_DN7539_c0_g1	4456.92	1234.53	0.276992	-1.85208	6.88055e-07	4.0902e-05	1075.36	277.013	0.2576	-1.9568	0.000877573	0.0548565	2851	GO:0046983	-	-	virNOG12015	K	sp|Q69WS3|BH094_ORYSJ Transcription factor BHLH094 OS=Oryza sativa subsp. japonica GN=BHLH094 PE=1 SV=2	gi|763780349|gb|KJB47420.1| hypothetical protein B456_008G053100 [Gossypium raimondii]
TRINITY_DN5705_c0_g1	796.155	34.657	0.0435304	-4.52183	8.94478e-09	9.44472e-07	30.0867	7.5662	0.25148	-1.99148	0.000897699	0.0555708	882	-	-	-	virNOG20529	R	-	gi|728849114|gb|KHG28557.1| Bile acid-inducible operon CD [Gossypium arboreum]
TRINITY_DN2964_c0_g1	541.656	250.535	0.462535	-1.11236	0.00301185	0.0422104	217.083	102.199	0.470782	-1.08687	0.000896839	0.0555708	1757	GO:0016021;GO:0008324;GO:0098655	-	PF01545	virNOG01673	P	sp|Q10PP8|MTP4_ORYSJ Metal tolerance protein 4 OS=Oryza sativa subsp. japonica GN=MTP4 PE=2 SV=1	gi|1028983880|ref|XP_016734932.1| PREDICTED: metal tolerance protein 4-like [Gossypium hirsutum] &gt;gi|1028983882|ref|XP_016734942.1| PREDICTED: metal tolerance protein 4-like [Gossypium hirsutum]
TRINITY_DN7595_c0_g1	994.367	290.208	0.291852	-1.77669	1.60384e-05	0.00060857	250.923	120.449	0.480024	-1.05882	0.000893738	0.0555708	4713	-	-	-	virNOG00324	S	-	gi|823243492|ref|XP_012454396.1| PREDICTED: uncharacterized protein LOC105776345 [Gossypium raimondii] &gt;gi|823243495|ref|XP_012454398.1| PREDICTED: uncharacterized protein LOC105776345 [Gossypium raimondii] &gt;gi|763806019|gb|KJB72957.1| hypothetical protein B456_011G206000 [Gossypium raimondii]
TRINITY_DN5471_c0_g1	1921.26	693.901	0.361169	-1.46925	0.000101435	0.00283069	605.347	99.9216	0.165065	-2.59889	0.00090344	0.0557365	2670	GO:0046577;GO:0055114;GO:0016021;GO:0050660	K17756	PF05199;PF00732	virNOG01712	R	sp|B5WWZ9|FAO2_LOTJA Long-chain-alcohol oxidase FAO2 OS=Lotus japonicus GN=FAO2 PE=2 SV=1	gi|1029130565|ref|XP_016743571.1| PREDICTED: long-chain-alcohol oxidase FAO2-like [Gossypium hirsutum]
TRINITY_DN10914_c0_g1	1046.28	109.16	0.104331	-3.26076	6.15783e-15	2.73032e-12	95.1648	13.4555	0.141392	-2.82223	0.00090726	0.0558805	1608	-	-	PF08458;PF05703	virNOG11477	S	sp|Q8W4K5|VAB_ARATH VAN3-binding protein OS=Arabidopsis thaliana GN=VAB PE=1 SV=1	gi|590580104|ref|XP_007013976.1| Double-strand-break repair protein rad21 [Theobroma cacao] &gt;gi|508784339|gb|EOY31595.1| Double-strand-break repair protein rad21 [Theobroma cacao]
TRINITY_DN610_c0_g1	647.266	87.2242	0.134758	-2.89156	1.45808e-10	2.41475e-08	76.0948	11.2736	0.148152	-2.75485	0.000908576	0.0559004	1949	-	-	PF13920	virNOG19532;virNOG24104	O	-	gi|823189503|ref|XP_012490853.1| PREDICTED: uncharacterized protein LOC105803299 [Gossypium raimondii] &gt;gi|763775373|gb|KJB42496.1| hypothetical protein B456_007G155500 [Gossypium raimondii]
TRINITY_DN12273_c0_g1	1411.98	340.948	0.241469	-2.05009	8.48184e-08	6.78127e-06	295.558	143.314	0.484893	-1.04426	0.000908347	0.0559004	1054	GO:0009723;GO:0050832;GO:0005886;GO:0009788;GO:0046777;GO:0030308;GO:0043680;GO:0004674;GO:0005524;GO:0009506;GO:0010483;GO:0009791;GO:0048364;GO:0009741;GO:0016021	-	PF07714	COG0515;virNOG00647	T	sp|Q9SCZ4|FERON_ARATH Receptor-like protein kinase FERONIA OS=Arabidopsis thaliana GN=FER PE=1 SV=1	gi|590653683|ref|XP_007033491.1| Malectin/receptor-like protein kinase family protein [Theobroma cacao] &gt;gi|508712520|gb|EOY04417.1| Malectin/receptor-like protein kinase family protein [Theobroma cacao]
TRINITY_DN7698_c0_g1	8576.61	2978.48	0.347279	-1.52583	4.72639e-05	0.00150588	2579.85	1141.26	0.442377	-1.17665	0.000918994	0.0562957	1051	GO:0008553;GO:0016021;GO:1902600;GO:0046872;GO:0005524;GO:0006754	K01535	-	COG0474;virNOG04331	P	sp|Q03194|PMA4_NICPL Plasma membrane ATPase 4 OS=Nicotiana plumbaginifolia GN=PMA4 PE=2 SV=1	gi|1009170159|ref|XP_015866052.1| PREDICTED: plasma membrane ATPase 4 [Ziziphus jujuba]
TRINITY_DN2996_c0_g1	1706.33	367.092	0.215135	-2.21669	0.000538413	0.0111384	320.189	56.9685	0.177922	-2.49068	0.000926387	0.0566563	1912	-	-	PF00643	virNOG15439	R	sp|O22800|COL14_ARATH Zinc finger protein CONSTANS-LIKE 14 OS=Arabidopsis thaliana GN=COL14 PE=1 SV=2	gi|763809426|gb|KJB76328.1| hypothetical protein B456_012G083100 [Gossypium raimondii]
TRINITY_DN24010_c0_g1	184.689	61.1481	0.331086	-1.59472	0.000150343	0.00390475	53.0017	18.2453	0.344241	-1.53851	0.000927579	0.0566985	424	GO:0004190;GO:0016021;GO:0006508	K09597	PF04258	virNOG01555	R	sp|Q8W469|SIPL2_ARATH Signal peptide peptidase-like 2 OS=Arabidopsis thaliana GN=SPPL2 PE=2 SV=1	gi|728825570|gb|KHG06309.1| Signal peptide peptidase-like 2B [Gossypium arboreum]
TRINITY_DN13029_c0_g2	149.193	46.0708	0.3088	-1.69525	8.07011e-05	0.00234683	40.2071	5.55659	0.138199	-2.85518	0.000956272	0.0578875	1709	-	-	-	-	-	-	-
TRINITY_DN2859_c3_g1	4321.61	1794.08	0.415141	-1.26833	0.000518957	0.0107954	1553.01	810.677	0.522003	-0.937871	0.000964625	0.0581197	1243	GO:0007275	-	PF04690	virNOG19277;virNOG18932	RK	sp|Q9XFB0|YAB2_ARATH Putative axial regulator YABBY 2 OS=Arabidopsis thaliana GN=YAB2 PE=1 SV=1	gi|1028982639|ref|XP_016683213.1| PREDICTED: putative axial regulator YABBY 2 isoform X2 [Gossypium hirsutum]
TRINITY_DN1929_c0_g1	176.586	21.0923	0.119445	-3.06558	2.99225e-11	5.94662e-09	18.412	1.04361	0.0566806	-4.141	0.00096631	0.0581829	1680	-	-	-	-	-	-	-
TRINITY_DN45174_c0_g1	555.638	100.504	0.180881	-2.46689	6.97766e-10	9.61078e-08	87.4768	16.6251	0.190052	-2.39553	0.000973367	0.0584167	444	GO:0005525;GO:0005737;GO:0007017;GO:0005874;GO:0005200;GO:0003924	K07375	PF03953	virNOG14952;COG5023	Z	sp|Q6VAF6|TBB6_GOSHI Tubulin beta-6 chain OS=Gossypium hirsutum PE=2 SV=1	gi|1031985694|ref|NP_001314344.1| tubulin beta chain-like [Gossypium hirsutum] &gt;gi|166343827|gb|ABY86656.1| beta-tubulin 8 [Gossypium hirsutum]
TRINITY_DN16030_c0_g1	316.707	93.9748	0.296725	-1.7528	1.88225e-05	0.000696403	81.495	32.5338	0.399212	-1.32477	0.0009798	0.0585885	1249	GO:0008152	K01658	PF00117	virNOG05566	E	sp|Q9FJM5|ASB2_ARATH Anthranilate synthase beta subunit 2, chloroplastic OS=Arabidopsis thaliana GN=ASB2 PE=2 SV=1	gi|823210957|ref|XP_012438401.1| PREDICTED: anthranilate synthase beta subunit 2, chloroplastic-like [Gossypium raimondii] &gt;gi|763783349|gb|KJB50420.1| hypothetical protein B456_008G169900 [Gossypium raimondii]
TRINITY_DN45330_c0_g1	172.418	35.5897	0.206415	-2.27638	0.000626226	0.0125348	30.7594	6.10605	0.19851	-2.33272	0.000981161	0.0586388	1965	GO:0006508;GO:0004190	-	-	virNOG04978	O	sp|Q9LS40|ASPG1_ARATH Protein ASPARTIC PROTEASE IN GUARD CELL 1 OS=Arabidopsis thaliana GN=ASPG1 PE=1 SV=1	gi|1029091977|ref|XP_016706018.1| PREDICTED: protein ASPARTIC PROTEASE IN GUARD CELL 1-like [Gossypium hirsutum]
TRINITY_DN29189_c0_g1	252.276	27.6553	0.109623	-3.18938	7.98736e-13	2.23347e-10	24.0606	5.16798	0.21479	-2.219	0.000994817	0.0592352	686	-	-	-	-	-	-	-
TRINITY_DN15720_c0_g1	3866.01	697.776	0.18049	-2.47001	7.61374e-11	1.34712e-08	610.806	39.9767	0.0654491	-3.93348	0.00104642	0.0614369	1220	GO:0006869;GO:0008289;GO:0005634	-	PF14368	virNOG20489;virNOG17996	R	sp|O64864|YLS3_ARATH Protein YLS3 OS=Arabidopsis thaliana GN=YLS3 PE=2 SV=1	gi|590582837|ref|XP_007014734.1| Bifunctional inhibitor/lipid-transfer protein/seed storage 2S albumin superfamily protein, putative [Theobroma cacao] &gt;gi|508785097|gb|EOY32353.1| Bifunctional inhibitor/lipid-transfer protein/seed storage 2S albumin superfamily protein, putative [Theobroma cacao]
TRINITY_DN22534_c0_g1	1685.03	355.834	0.211173	-2.2435	6.82155e-09	7.44291e-07	309.463	74.8864	0.241988	-2.04699	0.00107266	0.0624845	842	GO:0006355;GO:0005634;GO:0009734	K14484	-	virNOG18311;virNOG18288;virNOG18059	K	sp|O24542|AX22D_VIGRR Auxin-induced protein 22D OS=Vigna radiata var. radiata GN=AUX22D PE=2 SV=1	gi|823259976|ref|XP_012462703.1| PREDICTED: auxin-induced protein 22B-like [Gossypium raimondii] &gt;gi|763815675|gb|KJB82527.1| hypothetical protein B456_013G200800 [Gossypium raimondii]
TRINITY_DN7079_c0_g1	741.973	145.548	0.196164	-2.34987	0.00188388	0.0296338	126.054	56.2314	0.446089	-1.1646	0.00107908	0.0626911	533	GO:0005874;GO:0005200;GO:0003924;GO:0005525;GO:0007017;GO:0005737	K07374	PF00091	virNOG01909	Z	sp|O22349|TBA3_ELEIN Tubulin alpha-3 chain OS=Eleusine indica GN=TUBA3 PE=2 SV=1	gi|134035506|gb|ABO47741.1| alpha-tubulin [Gossypium hirsutum]
TRINITY_DN16485_c0_g1	960.112	73.7833	0.0768486	-3.70184	1.18783e-07	9.06688e-06	64.4351	3.08659	0.0479023	-4.38376	0.00108122	0.0627562	974	-	-	-	virNOG26564;euNOG43810;virNOG26876	R	-	gi|1029004930|ref|XP_016666355.1| PREDICTED: protein E6-like [Gossypium hirsutum]
TRINITY_DN18867_c0_g1	1341.01	125.462	0.0935578	-3.418	3.27365e-17	2.27705e-14	109.299	23.0635	0.211012	-2.2446	0.00110489	0.063515	904	GO:0051513	-	PF14309	virNOG08271	S	sp|Q9LF24|LNG1_ARATH Protein LONGIFOLIA 1 OS=Arabidopsis thaliana GN=LNG1 PE=1 SV=1	gi|590668802|ref|XP_007037595.1| Uncharacterized protein isoform 1 [Theobroma cacao] &gt;gi|508774840|gb|EOY22096.1| Uncharacterized protein isoform 1 [Theobroma cacao]
TRINITY_DN8957_c0_g1	402.093	120.144	0.298797	-1.74276	0.00140321	0.0235536	104.685	24.8351	0.237237	-2.0756	0.00110591	0.063515	2564	GO:0032259;GO:0008168;GO:0016021	K16302	PF03141	virNOG40345;strNOG08492;virNOG08495	RC	sp|Q9LN50|PMTS_ARATH Probable methyltransferase PMT28 OS=Arabidopsis thaliana GN=At1g19430 PE=2 SV=1	gi|823218370|ref|XP_012441846.1| PREDICTED: probable methyltransferase PMT28 [Gossypium raimondii]
TRINITY_DN10592_c0_g1	283.076	122.903	0.434169	-1.20367	0.00179044	0.0285146	106.397	46.0335	0.432659	-1.2087	0.00110494	0.063515	797	GO:0051082;GO:0006457	K09517	PF01556	virNOG03582	O	sp|B9FHF3|DJB6_ORYSJ DnaJ protein ERDJ3B OS=Oryza sativa subsp. japonica GN=ERDJ3B PE=1 SV=1	gi|225437515|ref|XP_002275221.1| PREDICTED: dnaJ protein ERDJ3B [Vitis vinifera] &gt;gi|147769615|emb|CAN72389.1| hypothetical protein VITISV_040417 [Vitis vinifera] &gt;gi|297743958|emb|CBI36928.3| unnamed protein product [Vitis vinifera]
TRINITY_DN107782_c0_g1	824.859	130.598	0.158327	-2.65902	8.09641e-05	0.00235263	114.119	12.7338	0.111584	-3.1638	0.0011139	0.0638037	1268	GO:0009055;GO:0022900;GO:0051537;GO:0046872	K02639	-	virNOG21037;virNOG17358	R	sp|Q9ZQG8|FER3_ARATH Ferredoxin-3, chloroplastic OS=Arabidopsis thaliana GN=FD3 PE=1 SV=1	gi|590586858|ref|XP_007015816.1| Ferredoxin 3 [Theobroma cacao] &gt;gi|508786179|gb|EOY33435.1| Ferredoxin 3 [Theobroma cacao]
TRINITY_DN7655_c0_g1	1138.62	451.105	0.396185	-1.33575	0.000362258	0.00804551	390.454	197.167	0.504968	-0.985736	0.00111459	0.0638065	1568	GO:0003677;GO:0005634;GO:0006355	-	-	virNOG06677	K	sp|Q8H0W3|RVE6_ARATH Protein REVEILLE 6 OS=Arabidopsis thaliana GN=RVE6 PE=2 SV=1	gi|823182586|ref|XP_012488562.1| PREDICTED: protein REVEILLE 6-like isoform X3 [Gossypium raimondii]
TRINITY_DN5028_c0_g1	194.26	63.2679	0.325687	-1.61844	0.000130074	0.00346152	54.4732	19.567	0.359204	-1.47713	0.00111621	0.0638346	1184	-	-	PF07011	virNOG22765;virNOG22656	S	sp|Q8S8F5|EF4L3_ARATH Protein ELF4-LIKE 3 OS=Arabidopsis thaliana GN=EFL3 PE=3 SV=1	gi|823266186|ref|XP_012465798.1| PREDICTED: protein ELF4-LIKE 3-like [Gossypium raimondii] &gt;gi|823266188|ref|XP_012465799.1| PREDICTED: protein ELF4-LIKE 3-like [Gossypium raimondii] &gt;gi|763811590|gb|KJB78442.1| hypothetical protein B456_013G225600 [Gossypium raimondii] &gt;gi|763811591|gb|KJB78443.1| hypothetical protein B456_013G225600 [Gossypium raimondii]
TRINITY_DN21170_c0_g3	294.227	20.2081	0.0686818	-3.86393	5.48239e-17	3.65354e-14	17.6706	1.02149	0.0578074	-4.1126	0.00111806	0.0638757	526	GO:0009733	K14488	-	virNOG24190;virNOG36356;virNOG24497	S	sp|P33079|A10A5_SOYBN Auxin-induced protein 10A5 OS=Glycine max PE=2 SV=1	gi|823128232|ref|XP_012442033.1| PREDICTED: auxin-induced protein X15-like isoform X1 [Gossypium raimondii] &gt;gi|823128234|ref|XP_012442041.1| PREDICTED: auxin-induced protein X15-like isoform X2 [Gossypium raimondii] &gt;gi|763739020|gb|KJB06519.1| hypothetical protein B456_001G245800 [Gossypium raimondii]
TRINITY_DN6965_c0_g1	161.652	51.8053	0.320475	-1.64172	0.000118789	0.00321346	44.9902	14.705	0.326849	-1.6133	0.00113319	0.0644532	524	-	-	-	virNOG11276	K	-	gi|1029075413|ref|XP_016697928.1| PREDICTED: transcription factor TCP2 [Gossypium hirsutum] &gt;gi|1029075415|ref|XP_016697929.1| PREDICTED: transcription factor TCP2 [Gossypium hirsutum] &gt;gi|1029075417|ref|XP_016697930.1| PREDICTED: transcription factor TCP2 [Gossypium hirsutum] &gt;gi|1029075419|ref|XP_016697931.1| PREDICTED: transcription factor TCP2 [Gossypium hirsutum] &gt;gi|1029075421|r…
TRINITY_DN839_c0_g1	18091.5	3542.1	0.195788	-2.35264	5.76774e-10	8.08435e-08	3097.32	290.437	0.0937704	-3.41472	0.00114955	0.0650262	2109	GO:0005506;GO:0055114;GO:0020037;GO:0004497;GO:0016021;GO:0016705	-	PF00067	virNOG09037	Q	sp|H2DH18|C7A12_PANGI Cytochrome P450 CYP736A12 OS=Panax ginseng PE=2 SV=1	gi|823169793|ref|XP_012484306.1| PREDICTED: cytochrome P450 CYP736A12-like [Gossypium raimondii] &gt;gi|763767145|gb|KJB34360.1| hypothetical protein B456_006G062200 [Gossypium raimondii]
TRINITY_DN79095_c0_g1	691.479	182.083	0.263324	-1.92509	0.000486484	0.0102774	158.428	57.0241	0.359937	-1.47418	0.00115483	0.0651183	728	GO:1902600;GO:0016021;GO:0008553;GO:0006754;GO:0046872;GO:0005524	K01535	PF00690	COG0474;virNOG04331	P	sp|Q9LV11|PMA11_ARATH ATPase 11, plasma membrane-type OS=Arabidopsis thaliana GN=AHA11 PE=1 SV=1	gi|1000984678|ref|XP_015579193.1| PREDICTED: ATPase 11, plasma membrane-type isoform X1 [Ricinus communis]
TRINITY_DN6949_c0_g1	708.127	117.041	0.165283	-2.59699	0.000196847	0.00488349	101.53	43.4713	0.428163	-1.22377	0.00116636	0.0654821	947	GO:0009555;GO:0005886;GO:0009793	-	-	virNOG21625	S	-	gi|590683028|ref|XP_007041500.1| Maternal effect embryo arrest 9 [Theobroma cacao] &gt;gi|508705435|gb|EOX97331.1| Maternal effect embryo arrest 9 [Theobroma cacao]
TRINITY_DN4143_c0_g1	1122.48	89.0476	0.0793312	-3.65597	0.00280076	0.0400745	76.9686	8.17051	0.106154	-3.23577	0.00117513	0.065826	3500	GO:0005524;GO:0004674;GO:0016021;GO:0006468	-	PF08263;PF00069;PF13855;PF00560	virNOG03749	T	sp|C0LGV1|RCH1_ARATH LRR receptor-like serine/threonine-protein kinase RCH1 OS=Arabidopsis thaliana GN=RCH1 PE=2 SV=1	gi|728833364|gb|KHG12807.1| LRR receptor-like serine/threonine-protein kinase RCH1 [Gossypium arboreum]
TRINITY_DN11094_c0_g1	429.656	37.4294	0.0871148	-3.52094	0.000852589	0.0160036	32.4502	6.57265	0.202546	-2.30368	0.00119282	0.0665291	2574	GO:0006468;GO:0016021;GO:0005524;GO:0004672;GO:0005886	-	PF13855;PF08263;PF07714	virNOG00149	T	sp|Q9SUQ3|Y4374_ARATH Probable inactive receptor kinase At4g23740 OS=Arabidopsis thaliana GN=At4g23740 PE=2 SV=1	gi|590678877|ref|XP_007040424.1| Leucine-rich repeat protein kinase family protein isoform 1 [Theobroma cacao] &gt;gi|590678880|ref|XP_007040425.1| Leucine-rich repeat protein kinase family protein isoform 1 [Theobroma cacao] &gt;gi|590678883|ref|XP_007040426.1| Leucine-rich repeat protein kinase family protein isoform 1 [Theobroma cacao] &gt;gi|508777669|gb|EOY24925.1| Leucine-rich repeat protei…
TRINITY_DN4086_c2_g1	2437.88	1030.78	0.422818	-1.24189	0.00095212	0.0175144	896.592	328.311	0.366177	-1.44939	0.00120338	0.0668895	1593	GO:0006633;GO:0055114;GO:0005506;GO:0016021;GO:0016491	K04713	PF04116	virNOG03912	I	sp|Q8VYI1|SBH1_ARATH Sphinganine C4-monooxygenase 1 OS=Arabidopsis thaliana GN=SBH1 PE=1 SV=1	gi|728840103|gb|KHG19546.1| Sphingoid base hydroxylase 1 -like protein [Gossypium arboreum]
TRINITY_DN45973_c0_g1	170.79	45.5894	0.266932	-1.90546	7.30334e-06	0.000313821	39.4967	12.4282	0.314665	-1.66811	0.0012316	0.0676366	1682	-	K07305	-	KOG0017;virNOG31300	R	sp|Q94HW2|POLR1_ARATH Retrovirus-related Pol polyprotein from transposon RE1 OS=Arabidopsis thaliana GN=RE1 PE=2 SV=1	gi|147768776|emb|CAN60456.1| hypothetical protein VITISV_019554 [Vitis vinifera]
TRINITY_DN5577_c0_g1	3836.85	1359.53	0.354335	-1.49681	4.40797e-05	0.00142607	1179.35	519.656	0.440629	-1.18236	0.00123214	0.0676366	1339	GO:0005544;GO:0005509	K17095	PF00191	virNOG08442	U	sp|Q9XEE2|ANXD2_ARATH Annexin D2 OS=Arabidopsis thaliana GN=ANN2 PE=1 SV=1	gi|1031986737|ref|NP_001314017.1| annexin D2-like [Gossypium hirsutum] &gt;gi|823193836|ref|XP_012492174.1| PREDICTED: annexin D2-like [Gossypium raimondii] &gt;gi|38194890|gb|AAR13288.1| Anx1 [Gossypium hirsutum] &gt;gi|459649437|gb|AGG75997.1| annexin AnxGb1 [Gossypium barbadense] &gt;gi|728822884|gb|KHG05039.1| Annexin D2 -like protein [Gossypium arboreum] &gt;gi|763777067|gb|KJB44190.1| hypot…
TRINITY_DN54320_c0_g1	109.45	29.3584	0.268236	-1.89843	5.19422e-05	0.00163158	25.57	5.55076	0.217081	-2.2037	0.00123315	0.0676409	595	-	-	-	-	-	-	-
TRINITY_DN7880_c0_g2	16761.7	5212.25	0.310962	-1.68519	6.3044e-06	0.000275362	4549.09	778.717	0.171181	-2.54641	0.00124652	0.0682083	754	GO:0016021	-	-	virNOG23948	R	sp|Q9LJW5|MIF2_ARATH Mini zinc finger protein 2 OS=Arabidopsis thaliana GN=MIF2 PE=1 SV=1	gi|566212822|ref|XP_002323855.2| hypothetical protein POPTR_0017s11900g [Populus trichocarpa] &gt;gi|550320079|gb|EEF03988.2| hypothetical protein POPTR_0017s11900g [Populus trichocarpa]
TRINITY_DN16207_c0_g1	412.888	148.084	0.358653	-1.47934	0.000114471	0.00312625	128.456	57.584	0.448277	-1.15754	0.00125071	0.0683713	698	GO:0000160;GO:0005622	K12130	-	virNOG02322	K	-	gi|823255036|ref|XP_012460167.1| PREDICTED: two-component response regulator-like APRR5 isoform X1 [Gossypium raimondii] &gt;gi|763807757|gb|KJB74659.1| hypothetical protein B456_012G001000 [Gossypium raimondii]
TRINITY_DN1334_c0_g1	5549.87	2496.29	0.449792	-1.15267	0.00147263	0.0244496	2163.49	1001.77	0.463033	-1.11081	0.00125465	0.0684873	1341	GO:0016020	-	PF04258	virNOG01555	R	sp|Q8W469|SIPL2_ARATH Signal peptide peptidase-like 2 OS=Arabidopsis thaliana GN=SPPL2 PE=2 SV=1	gi|823213861|ref|XP_012439675.1| PREDICTED: signal peptide peptidase-like 2 isoform X1 [Gossypium raimondii] &gt;gi|763785063|gb|KJB52134.1| hypothetical protein B456_008G247500 [Gossypium raimondii]
TRINITY_DN2775_c0_g1	1583.49	734.582	0.463899	-1.10812	0.00304502	0.0425519	641.717	69.5578	0.108393	-3.20565	0.00126567	0.0688555	3808	-	-	PF14389	virNOG11207	S	-	gi|728831992|gb|KHG11435.1| Ubiquinone biosynthesis COQ4, mitochondrial [Gossypium arboreum]
TRINITY_DN2405_c0_g1	320.556	44.4992	0.138819	-2.84873	0.00204173	0.0316384	38.6153	12.0062	0.310919	-1.68539	0.00131605	0.0708105	974	GO:0009734;GO:0003677;GO:0005634;GO:0006355	-	-	virNOG02178	K	sp|Q9ZTX8|ARFF_ARATH Auxin response factor 6 OS=Arabidopsis thaliana GN=ARF6 PE=1 SV=2	gi|1028989315|ref|XP_016749506.1| PREDICTED: auxin response factor 6-like isoform X1 [Gossypium hirsutum]
TRINITY_DN16331_c0_g1	588.543	117.777	0.200117	-2.32108	1.65043e-05	0.000623482	102.311	43.892	0.429004	-1.22094	0.00132733	0.0711456	2339	GO:0016021	K09534	PF14901;PF00226	virNOG11510	O	sp|Q6Y2X3|DJC14_HUMAN DnaJ homolog subfamily C member 14 OS=Homo sapiens GN=DNAJC14 PE=2 SV=2	gi|728844118|gb|KHG23561.1| DnaJ subfamily C member 14 [Gossypium arboreum]
TRINITY_DN8689_c0_g1	2688.25	930.501	0.346136	-1.53059	2.80207e-05	0.000975431	805.414	425.322	0.528079	-0.921174	0.00132947	0.0712267	2438	GO:0005975;GO:0016021;GO:0004553	K19355	PF00150	virNOG12519	R	sp|Q7Y223|MAN2_ARATH Mannan endo-1,4-beta-mannosidase 2 OS=Arabidopsis thaliana GN=MAN2 PE=2 SV=1	gi|823159724|ref|XP_012479693.1| PREDICTED: mannan endo-1,4-beta-mannosidase 2-like isoform X2 [Gossypium raimondii] &gt;gi|763764420|gb|KJB31674.1| hypothetical protein B456_005G201100 [Gossypium raimondii]
TRINITY_DN18907_c0_g1	351.012	116.3	0.331328	-1.59367	5.97005e-05	0.00183692	101.204	30.7178	0.303522	-1.72013	0.00133659	0.0714569	1614	-	-	PF00646	euNOG15412;virNOG17324	R	sp|Q5S4V7|FB129_ARATH F-box protein At2g39490 OS=Arabidopsis thaliana GN=At2g39490 PE=2 SV=1	gi|1029025847|ref|XP_016676781.1| PREDICTED: F-box protein At2g39490-like isoform X1 [Gossypium hirsutum]
TRINITY_DN9417_c1_g1	2254.08	656.499	0.291249	-1.77967	1.45117e-06	7.76451e-05	570.137	284.835	0.49959	-1.00118	0.0013381	0.0714569	3437	GO:0005975;GO:0004650	-	PF00069	virNOG05862	R	sp|A7PZL3|PGLR_VITVI Probable polygalacturonase OS=Vitis vinifera GN=GSVIVT00026920001 PE=1 SV=1	gi|823124857|ref|XP_012481824.1| PREDICTED: probable polygalacturonase [Gossypium raimondii] &gt;gi|763744282|gb|KJB11781.1| hypothetical protein B456_001G158900 [Gossypium raimondii]
TRINITY_DN1812_c0_g1	1422.27	547.588	0.38501	-1.37703	0.00269306	0.0388129	476.609	158.177	0.331881	-1.59126	0.00135951	0.0721847	1858	-	-	-	virNOG21958	S	-	gi|823239292|ref|XP_012452309.1| PREDICTED: uncharacterized protein LOC105774367 isoform X1 [Gossypium raimondii]
TRINITY_DN59660_c0_g1	146.903	52.2804	0.355885	-1.49052	0.000536275	0.0111037	45.6174	8.2596	0.181062	-2.46544	0.00136059	0.0721984	715	-	-	-	-	-	-	-
TRINITY_DN5502_c0_g2	65.5015	10.8331	0.165386	-2.59609	1.85382e-06	9.55598e-05	9.33971	0.333127	0.0356678	-4.80923	0.00136886	0.0723723	2426	GO:0004672;GO:0016021;GO:0006468;GO:0005524	-	PF11721;PF07714;PF00560	virNOG12913	T	sp|C0LGN2|Y3148_ARATH Probable leucine-rich repeat receptor-like serine/threonine-protein kinase At3g14840 OS=Arabidopsis thaliana GN=LRR-RLK PE=2 SV=1	gi|1028972184|ref|XP_016729540.1| PREDICTED: probable leucine-rich repeat receptor-like serine/threonine-protein kinase At3g14840 [Gossypium hirsutum]
TRINITY_DN13803_c0_g1	106.628	24.8824	0.233357	-2.09939	5.56454e-06	0.000247713	21.739	2.10933	0.0970296	-3.36543	0.00136994	0.0723723	1228	-	-	PF07795	virNOG34651;virNOG32516	S	-	gi|823250538|ref|XP_012457850.1| PREDICTED: uncharacterized protein LOC105778655 [Gossypium raimondii] &gt;gi|763806535|gb|KJB73473.1| hypothetical protein B456_011G234500 [Gossypium raimondii]
TRINITY_DN12034_c0_g1	1977.72	242.603	0.122668	-3.02717	1.91062e-14	7.67636e-12	211.953	20.9206	0.0987038	-3.34075	0.00137075	0.0723723	740	GO:0016491;GO:0046872;GO:0055114	K05933	PF14226;PF03171	virNOG00095	Q	sp|Q08507|ACCO3_PETHY 1-aminocyclopropane-1-carboxylate oxidase 3 OS=Petunia hybrida GN=ACO3 PE=3 SV=1	gi|728842135|gb|KHG21578.1| 1-aminocyclopropane-1-carboxylate oxidase 3 [Gossypium arboreum]
TRINITY_DN57090_c0_g2	234.244	76.8788	0.3282	-1.60735	0.0025931	0.0377339	67.0767	10.4077	0.155162	-2.68816	0.00136902	0.0723723	1306	-	-	-	-	-	-	-
TRINITY_DN34318_c1_g1	246.245	34.0885	0.138433	-2.85274	4.7075e-11	8.86468e-09	29.5143	7.87139	0.266697	-1.90672	0.00139053	0.072939	6328	-	-	PF14111;PF14392	virNOG34705;virNOG34138;virNOG09124	R	sp|P0C2F6|RNHX1_ARATH Putative ribonuclease H protein At1g65750 OS=Arabidopsis thaliana GN=At1g65750 PE=3 SV=1	gi|1012334527|gb|KYP45885.1| Putative ribonuclease H protein At1g65750 family [Cajanus cajan]
TRINITY_DN56762_c0_g2	585.764	270.64	0.462028	-1.11395	0.00366312	0.0490109	235.903	50.0802	0.212292	-2.23588	0.00139699	0.0731077	2057	GO:0008152;GO:0016788	K01114	PF04185	virNOG00558	I	sp|Q8H965|NPC6_ARATH Non-specific phospholipase C6 OS=Arabidopsis thaliana GN=NPC6 PE=2 SV=1	gi|590670238|ref|XP_007037999.1| Non-specific phospholipase C6 [Theobroma cacao] &gt;gi|508775244|gb|EOY22500.1| Non-specific phospholipase C6 [Theobroma cacao]
TRINITY_DN20357_c1_g1	685.796	110.166	0.160639	-2.6381	5.70326e-11	1.05086e-08	96.2951	6.61105	0.0686541	-3.86451	0.00140208	0.073243	1340	-	-	-	virNOG17330	S	-	gi|567914385|ref|XP_006449506.1| hypothetical protein CICLE_v10016924mg [Citrus clementina] &gt;gi|568826571|ref|XP_006467645.1| PREDICTED: uncharacterized protein LOC102611330 [Citrus sinensis] &gt;gi|557552117|gb|ESR62746.1| hypothetical protein CICLE_v10016924mg [Citrus clementina] &gt;gi|641859173|gb|KDO77863.1| hypothetical protein CISIN_1g030563mg [Citrus sinensis]
TRINITY_DN55619_c0_g1	481.447	82.4762	0.171309	-2.54533	7.14539e-10	9.79966e-08	71.6107	9.57582	0.13372	-2.90271	0.00140862	0.0734421	1005	-	-	PF04844	virNOG18717;virNOG17728	S	sp|Q9FMC8|OPF13_ARATH Transcription repressor OFP13 OS=Arabidopsis thaliana GN=OFP13 PE=1 SV=1	gi|823199955|ref|XP_012435071.1| PREDICTED: transcription repressor OFP13-like [Gossypium raimondii] &gt;gi|763779295|gb|KJB46418.1| hypothetical protein B456_007G366800 [Gossypium raimondii]
TRINITY_DN47308_c0_g1	642.646	30.3256	0.0471887	-4.40542	3.46597e-05	0.00116581	26.243	6.51677	0.248324	-2.0097	0.00141916	0.0737207	1030	GO:0006355;GO:0005634;GO:0003700;GO:0003677	K09286	PF00847	virNOG21596	K	sp|Q1ECI2|ERF23_ARATH Ethylene-responsive transcription factor ERF023 OS=Arabidopsis thaliana GN=ERF023 PE=2 SV=1	gi|823208854|ref|XP_012437772.1| PREDICTED: ethylene-responsive transcription factor ERF023-like [Gossypium raimondii] &gt;gi|763782501|gb|KJB49572.1| hypothetical protein B456_008G126000 [Gossypium raimondii]
TRINITY_DN6829_c0_g1	829.047	235.753	0.284366	-1.81418	1.86265e-06	9.5793e-05	205.012	81.036	0.395275	-1.33907	0.00144101	0.0744439	1599	GO:0016021;GO:0008168;GO:0032259	-	PF03141	virNOG11742	S	-	gi|1029085547|ref|XP_016702990.1| PREDICTED: uncharacterized protein LOC107918012 [Gossypium hirsutum]
TRINITY_DN4603_c0_g1	48050.4	10241.5	0.21314	-2.23012	4.04693e-09	4.65757e-07	8930.55	1868.92	0.209272	-2.25655	0.00145158	0.0747165	1495	GO:0004869;GO:0010951;GO:0008233	K09571	PF16845	virNOG00512	O	sp|Q43207|FKB70_WHEAT 70 kDa peptidyl-prolyl isomerase OS=Triticum aestivum GN=FKBP70 PE=1 SV=1	gi|823163341|ref|XP_012481610.1| PREDICTED: cysteine proteinase inhibitor B [Gossypium raimondii]
TRINITY_DN12957_c0_g1	218.005	39.0708	0.17922	-2.4802	0.00103793	0.0186852	33.9038	9.87518	0.291271	-1.77957	0.00145979	0.0749919	2220	GO:0003824;GO:2001070	-	PF00686	virNOG03632;virNOG17551	R	sp|P0DN29|AMYG_ARTBC Glucoamylase ARB_02327-1 OS=Arthroderma benhamiae (strain ATCC MYA-4681 / CBS 112371) GN=ARB_02327-1 PE=1 SV=1	gi|763769678|gb|KJB36893.1| hypothetical protein B456_006G181700 [Gossypium raimondii]
TRINITY_DN8442_c0_g1	528.76	113.452	0.214562	-2.22054	1.37216e-06	7.38796e-05	98.6349	12.0675	0.122345	-3.03097	0.00147357	0.0753916	3064	GO:0005524;GO:0006468;GO:0004672	-	PF07714	virNOG03612	T	sp|O22558|STY8_ARATH Serine/threonine-protein kinase STY8 OS=Arabidopsis thaliana GN=STY8 PE=1 SV=2	gi|823126064|ref|XP_012487423.1| PREDICTED: serine/threonine-protein kinase TNNI3K-like [Gossypium raimondii] &gt;gi|763742913|gb|KJB10412.1| hypothetical protein B456_001G199800 [Gossypium raimondii]
TRINITY_DN75571_c0_g1	54.8912	16.2914	0.296794	-1.75246	0.00126172	0.0216812	14.2178	1.7374	0.122199	-3.03269	0.00148285	0.075499	1498	GO:0008168;GO:0032259	K10277	-	virNOG07637	TB	sp|Q8RWR1|JMJ30_ARATH Lysine-specific demethylase JMJ30 OS=Arabidopsis thaliana GN=JMJ30 PE=1 SV=1	gi|823233367|ref|XP_012449320.1| PREDICTED: putative lysine-specific demethylase JMJD5 [Gossypium raimondii] &gt;gi|763799178|gb|KJB66133.1| hypothetical protein B456_010G128800 [Gossypium raimondii]
TRINITY_DN751_c0_g2	207.36	59.9494	0.289108	-1.79032	3.467e-05	0.00116581	51.856	18.6844	0.360314	-1.47268	0.00149002	0.0755908	751	GO:0046983	-	-	virNOG22397;virNOG20321	K	sp|Q9LSN7|BH147_ARATH Transcription factor bHLH147 OS=Arabidopsis thaliana GN=BHLH147 PE=1 SV=1	gi|823247453|ref|XP_012456395.1| PREDICTED: transcription factor bHLH148-like [Gossypium raimondii] &gt;gi|763805927|gb|KJB72865.1| hypothetical protein B456_011G201700 [Gossypium raimondii]
TRINITY_DN60534_c0_g1	243.132	77.2594	0.317767	-1.65396	6.4022e-05	0.00194747	67.3158	17.1633	0.254968	-1.97161	0.00149178	0.0756459	1663	-	-	PF13359	virNOG26677;virNOG12709	SL	sp|Q9M2U3|ALPL_ARATH Protein ALP1-like OS=Arabidopsis thaliana GN=At3g55350 PE=2 SV=1	gi|590563694|ref|XP_007009443.1| RNA binding protein, putative [Theobroma cacao] &gt;gi|508726356|gb|EOY18253.1| RNA binding protein, putative [Theobroma cacao]
TRINITY_DN6463_c0_g1	585.546	66.2217	0.113094	-3.14441	0.000147543	0.00384637	57.6556	18.5009	0.320886	-1.63987	0.00152128	0.0764745	933	GO:0016021;GO:0008270;GO:0005886;GO:0071555;GO:0016760;GO:0030244	K10999	PF03552	virNOG02099	O	sp|O48947|CESA2_ARATH Cellulose synthase A catalytic subunit 2 [UDP-forming] OS=Arabidopsis thaliana GN=CESA2 PE=1 SV=1	gi|376315432|gb|AFB18639.1| CESA9 [Gossypium hirsutum]
TRINITY_DN9299_c0_g2	297.283	12.426	0.0417984	-4.58041	2.61159e-21	4.15209e-18	10.8072	0.338555	0.0313269	-4.99646	0.00154843	0.0773855	333	GO:0009733	K14488	-	virNOG21279;virNOG24497	S	sp|P32295|ARG7_VIGRR Indole-3-acetic acid-induced protein ARG7 OS=Vigna radiata var. radiata GN=ARG7 PE=2 SV=1	gi|1028942744|ref|XP_016714607.1| PREDICTED: auxin-induced protein 15A-like [Gossypium hirsutum]
TRINITY_DN15049_c0_g1	1135.9	250.578	0.220598	-2.18051	1.74131e-08	1.69103e-06	217.888	97.2236	0.446209	-1.16421	0.00154873	0.0773855	1110	-	-	PF04570	virNOG20903;virNOG19066	S	sp|Q8LGS1|MARD1_ARATH Protein MARD1 OS=Arabidopsis thaliana GN=MARD1 PE=2 SV=2	gi|590575092|ref|XP_007012589.1| Uncharacterized protein TCM_037491 [Theobroma cacao] &gt;gi|508782952|gb|EOY30208.1| Uncharacterized protein TCM_037491 [Theobroma cacao]
TRINITY_DN2038_c1_g1	11957.2	1598.87	0.133716	-2.90276	7.51457e-14	2.70648e-11	1396.15	219.135	0.156956	-2.67157	0.00155254	0.077473	839	GO:0016021	-	-	virNOG23948	R	sp|Q9LJW5|MIF2_ARATH Mini zinc finger protein 2 OS=Arabidopsis thaliana GN=MIF2 PE=1 SV=1	gi|566212822|ref|XP_002323855.2| hypothetical protein POPTR_0017s11900g [Populus trichocarpa] &gt;gi|550320079|gb|EEF03988.2| hypothetical protein POPTR_0017s11900g [Populus trichocarpa]
TRINITY_DN11741_c0_g1	390.045	154.45	0.395981	-1.3365	0.000450874	0.00964595	134.644	31.7113	0.23552	-2.08608	0.00155488	0.0774957	2822	GO:0000166;GO:0004672;GO:0016310	K08857	-	virNOG02532	T	sp|A2ZMH2|NEK2_ORYSI Serine/threonine-protein kinase Nek2 OS=Oryza sativa subsp. indica GN=NEK2 PE=3 SV=1	gi|823258926|ref|XP_012462164.1| PREDICTED: serine/threonine-protein kinase Nek2-like isoform X1 [Gossypium raimondii] &gt;gi|823258928|ref|XP_012462165.1| PREDICTED: serine/threonine-protein kinase Nek2-like isoform X1 [Gossypium raimondii] &gt;gi|763815683|gb|KJB82535.1| hypothetical protein B456_013G201300 [Gossypium raimondii]
TRINITY_DN71982_c0_g1	48.0539	15.6103	0.32485	-1.62215	0.00363577	0.0487211	13.4506	1.04361	0.0775879	-3.68802	0.00155884	0.0775168	943	-	-	-	NOG152053;virNOG21319	S	-	gi|823234644|ref|XP_012449957.1| PREDICTED: uncharacterized protein LOC105772966 [Gossypium raimondii] &gt;gi|823234646|ref|XP_012449958.1| PREDICTED: uncharacterized protein LOC105772966 [Gossypium raimondii] &gt;gi|763799962|gb|KJB66917.1| hypothetical protein B456_010G165200 [Gossypium raimondii]
TRINITY_DN4960_c0_g1	994.254	442.098	0.444653	-1.16925	0.00259096	0.0377236	383.776	160.885	0.419216	-1.25424	0.00155937	0.0775168	1186	-	-	-	virNOG26700	R	-	gi|763769442|gb|KJB36657.1| hypothetical protein B456_006G169100 [Gossypium raimondii]
TRINITY_DN19333_c0_g1	643.738	143.203	0.222456	-2.16841	3.84925e-08	3.37329e-06	124.72	33.0171	0.26473	-1.91741	0.00158377	0.0783377	527	GO:0007017;GO:0003924;GO:0005200;GO:0005874;GO:0005525	K07374	PF03953	virNOG01909;COG5023	Z	sp|Q56WH1|TBA3_ARATH Tubulin alpha-3 chain OS=Arabidopsis thaliana GN=TUBA3 PE=1 SV=2	gi|747084607|ref|XP_011089722.1| PREDICTED: tubulin alpha-3 chain [Sesamum indicum]
TRINITY_DN13237_c0_g1	203.407	42.8141	0.210485	-2.24821	1.67933e-07	1.22153e-05	36.9674	11.7177	0.316974	-1.65756	0.0015841	0.0783377	2274	GO:1990534;GO:0048510;GO:0005737;GO:0055114	K12259	PF01593	virNOG09716	H	sp|Q9SU79|PAO5_ARATH Probable polyamine oxidase 5 OS=Arabidopsis thaliana GN=PAO5 PE=2 SV=1	gi|590575994|ref|XP_007012841.1| Polyamine oxidase 5 [Theobroma cacao] &gt;gi|508783204|gb|EOY30460.1| Polyamine oxidase 5 [Theobroma cacao]
TRINITY_DN1358_c0_g1	4470.57	1770	0.395922	-1.33671	0.00019299	0.00480172	1530.71	823.415	0.53793	-0.894511	0.00158523	0.0783377	3883	GO:0030170;GO:0008184;GO:0005975	K00688	PF00343	virNOG01311	G	sp|P32811|PHSH_SOLTU Alpha-glucan phosphorylase, H isozyme OS=Solanum tuberosum PE=1 SV=1	gi|728809369|gb|KHF98972.1| Alpha-glucan phosphorylase, H isozyme [Gossypium arboreum]
TRINITY_DN9712_c0_g1	604.101	61.3567	0.101567	-3.2995	1.47369e-07	1.09339e-05	53.1978	19.6675	0.369705	-1.43555	0.00159388	0.0785314	1064	-	-	-	virNOG02357	S	sp|Q8L586|Y4958_ARATH Uncharacterized membrane protein At4g09580 OS=Arabidopsis thaliana GN=At4g09580 PE=1 SV=1	gi|590679628|ref|XP_007040635.1| SNARE associated Golgi protein family [Theobroma cacao] &gt;gi|508777880|gb|EOY25136.1| SNARE associated Golgi protein family [Theobroma cacao]
TRINITY_DN8787_c0_g1	734.523	302.782	0.412216	-1.27853	0.000600602	0.012142	263.088	128.656	0.489023	-1.03203	0.00163174	0.0796023	1761	-	K13199	PF04774;PF09598	virNOG02643;virNOG11226	R	sp|O23523|RGGA_ARATH RGG repeats nuclear RNA binding protein A OS=Arabidopsis thaliana GN=RGGA PE=1 SV=1	gi|763758163|gb|KJB25494.1| hypothetical protein B456_004G194400 [Gossypium raimondii]
TRINITY_DN790_c1_g1	6655.93	1805.14	0.271208	-1.88253	6.95335e-07	4.12278e-05	1566.93	840.048	0.536111	-0.899397	0.00162961	0.0796023	1456	GO:0005982;GO:0008138;GO:0007623;GO:0019203;GO:0006470	-	PF00782;PF16561	virNOG00639	V	sp|G4LTX4|DSP4_CASSA Phosphoglucan phosphatase DSP4, amyloplastic OS=Castanea sativa GN=DSP4 PE=1 SV=1	gi|1028976713|ref|XP_016731787.1| PREDICTED: phosphoglucan phosphatase DSP4, amyloplastic-like isoform X3 [Gossypium hirsutum]
TRINITY_DN3549_c0_g1	373.646	60.8771	0.162927	-2.6177	0.000531368	0.0110147	52.6822	3.8409	0.072907	-3.7778	0.00164476	0.0799179	992	-	-	PF04759	virNOG02019	S	sp|O22227|MIZ1_ARATH Protein MIZU-KUSSEI 1 OS=Arabidopsis thaliana GN=MIZ1 PE=1 SV=1	gi|823133396|ref|XP_012466552.1| PREDICTED: protein MIZU-KUSSEI 1-like [Gossypium raimondii] &gt;gi|763747111|gb|KJB14550.1| hypothetical protein B456_002G130800 [Gossypium raimondii]
TRINITY_DN13257_c0_g1	191.202	62.1227	0.324906	-1.62191	0.000117609	0.00318773	54.1461	11.7402	0.216825	-2.2054	0.00165938	0.0803856	673	GO:0006355;GO:0005634;GO:0000989;GO:0009740	K14494	PF03514	virNOG02726	K	sp|Q84TQ7|GAI_GOSHI DELLA protein GAI OS=Gossypium hirsutum GN=GAI PE=2 SV=1	gi|763741064|gb|KJB08563.1| hypothetical protein B456_001G089400 [Gossypium raimondii]
TRINITY_DN28852_c0_g1	146.143	24.5098	0.167712	-2.57595	2.37353e-08	2.20678e-06	21.2511	4.43539	0.208714	-2.2604	0.0016664	0.0806567	1703	GO:0032259;GO:0016021;GO:0008168	-	PF08241	virNOG00547	S	-	gi|590622877|ref|XP_007025169.1| S-adenosyl-L-methionine-dependent methyltransferases superfamily protein isoform 1 [Theobroma cacao] &gt;gi|590622880|ref|XP_007025170.1| S-adenosyl-L-methionine-dependent methyltransferases superfamily protein isoform 1 [Theobroma cacao] &gt;gi|508780535|gb|EOY27791.1| S-adenosyl-L-methionine-dependent methyltransferases superfamily protein isoform 1 [Theobroma c…
TRINITY_DN7249_c1_g1	1001.41	285.474	0.285072	-1.8106	2.30573e-06	0.000115225	248.822	65.734	0.264181	-1.9204	0.00168313	0.0809454	2696	GO:0005886;GO:0009531;GO:0009664;GO:0007165	-	PF00786	virNOG12723	T	sp|Q8GYY5|RGAP3_ARATH Rho GTPase-activating protein 3 OS=Arabidopsis thaliana GN=ROPGAP3 PE=2 SV=1	gi|590720905|ref|XP_007051458.1| Rho GTPase activating protein with PAK-box/P21-Rho-binding domain [Theobroma cacao] &gt;gi|508703719|gb|EOX95615.1| Rho GTPase activating protein with PAK-box/P21-Rho-binding domain [Theobroma cacao]
TRINITY_DN836_c0_g1	449.7	68.5595	0.152456	-2.71353	5.07035e-11	9.51575e-09	59.5721	22.1146	0.371224	-1.42964	0.00171625	0.0820521	1539	GO:0016740	-	-	virNOG25015	R	-	gi|728848319|gb|KHG27762.1| hypothetical protein F383_11724 [Gossypium arboreum]
TRINITY_DN5594_c0_g2	397.861	31.7579	0.0798216	-3.64708	6.3722e-17	4.19626e-14	27.5424	7.24936	0.263207	-1.92573	0.00173621	0.0825477	1579	GO:0016597;GO:0008152	-	-	virNOG05381	S	sp|Q9FZ47|ACR11_ARATH ACT domain-containing protein ACR11 OS=Arabidopsis thaliana GN=ACR11 PE=1 SV=1	gi|728817017|gb|KHG02325.1| hypothetical protein F383_25470 [Gossypium arboreum]
TRINITY_DN1053_c0_g1	1592.98	196.292	0.123223	-3.02065	2.24461e-14	8.88984e-12	171.092	35.2538	0.206052	-2.27892	0.00174881	0.0829018	1180	GO:0016311;GO:0003993	-	PF03767	virNOG13253	R	sp|P27061|PPA1_SOLLC Acid phosphatase 1 OS=Solanum lycopersicum GN=APS1 PE=2 SV=1	gi|763742515|gb|KJB10014.1| hypothetical protein B456_001G180400 [Gossypium raimondii]
TRINITY_DN3092_c0_g1	1155.05	363.654	0.314837	-1.66732	0.000889369	0.0165599	316.657	98.8858	0.31228	-1.67909	0.00174804	0.0829018	1684	-	-	PF04720	virNOG03160	S	-	gi|590658662|ref|XP_007034917.1| Uncharacterized protein TCM_020740 [Theobroma cacao] &gt;gi|508713946|gb|EOY05843.1| Uncharacterized protein TCM_020740 [Theobroma cacao]
TRINITY_DN2942_c1_g1	852.562	177.925	0.208695	-2.26053	6.54342e-09	7.18878e-07	154.932	52.0403	0.335892	-1.57393	0.00176161	0.0833685	1021	-	-	-	virNOG00277	K	sp|Q9MAH8|TCP3_ARATH Transcription factor TCP3 OS=Arabidopsis thaliana GN=TCP3 PE=1 SV=1	gi|590609855|ref|XP_007021653.1| TCP family transcription factor 4, putative [Theobroma cacao] &gt;gi|508721281|gb|EOY13178.1| TCP family transcription factor 4, putative [Theobroma cacao]
TRINITY_DN1896_c0_g1	235.91	101.954	0.432174	-1.21032	0.00174991	0.0279853	88.2623	37.5578	0.425525	-1.23268	0.00179501	0.0841371	724	GO:0016021	-	-	virNOG25688	S	-	gi|590647451|ref|XP_007031905.1| Uncharacterized protein TCM_017234 [Theobroma cacao] &gt;gi|508710934|gb|EOY02831.1| Uncharacterized protein TCM_017234 [Theobroma cacao]
TRINITY_DN2321_c0_g1	3966.09	466.588	0.117644	-3.0875	4.00271e-15	1.83319e-12	407.786	42.2748	0.103669	-3.26994	0.00180801	0.0845359	1250	-	-	-	virNOG18669	S	-	gi|802701745|ref|XP_012083977.1| PREDICTED: uncharacterized protein LOC105643461 [Jatropha curcas] &gt;gi|643716057|gb|KDP27830.1| hypothetical protein JCGZ_18910 [Jatropha curcas]
TRINITY_DN12734_c0_g1	137.184	21.4634	0.156456	-2.67617	1.48375e-08	1.47435e-06	18.6085	3.44686	0.185231	-2.4326	0.00181916	0.0847756	1126	-	-	PF05703	virNOG13734;virNOG13071	R	sp|Q8W4K5|VAB_ARATH VAN3-binding protein OS=Arabidopsis thaliana GN=VAB PE=1 SV=1	gi|590676667|ref|XP_007039801.1| 1-phosphatidylinositol-4,5-bisphosphate phosphodiesterase delta-1 [Theobroma cacao] &gt;gi|508777046|gb|EOY24302.1| 1-phosphatidylinositol-4,5-bisphosphate phosphodiesterase delta-1 [Theobroma cacao]
TRINITY_DN21296_c0_g1	61.8829	21.1885	0.342396	-1.54626	0.00207752	0.0320324	18.4681	3.4748	0.188152	-2.41003	0.00184991	0.0854383	837	GO:0016021;GO:0055085	K15121	PF00153	KOG0765;virNOG00939	C	sp|Q8BGF9|S2544_MOUSE Solute carrier family 25 member 44 OS=Mus musculus GN=Slc25a44 PE=1 SV=1	gi|1028996816|ref|XP_016753204.1| PREDICTED: solute carrier family 25 member 44-like [Gossypium hirsutum]
TRINITY_DN26472_c0_g1	611.051	105.91	0.173325	-2.52845	0.000186894	0.00467933	91.9792	36.0838	0.392304	-1.34996	0.00184822	0.0854383	627	GO:0016311;GO:0046872;GO:0003993	-	PF00149	virNOG11339	G	sp|Q9SIV9|PPA10_ARATH Purple acid phosphatase 10 OS=Arabidopsis thaliana GN=PAP10 PE=2 SV=1	gi|1029087225|ref|XP_016703738.1| PREDICTED: purple acid phosphatase 2-like [Gossypium hirsutum]
TRINITY_DN4362_c0_g1	400.235	138.572	0.346226	-1.53021	8.27755e-05	0.00239215	120.513	53.0947	0.440574	-1.18254	0.00186821	0.0859843	2478	GO:0055114;GO:0006520;GO:0016639	K00261	PF00208;PF02812	virNOG05449	E	sp|Q38946|DHE2_ARATH Glutamate dehydrogenase 2 OS=Arabidopsis thaliana GN=GDH2 PE=1 SV=1	gi|1029116313|ref|XP_016736617.1| PREDICTED: glutamate dehydrogenase 2-like isoform X1 [Gossypium hirsutum]
TRINITY_DN3884_c4_g1	381.501	143.992	0.377436	-1.4057	0.000364671	0.00808778	125.322	45.696	0.36463	-1.45549	0.00187124	0.0859947	2418	GO:0016021;GO:0016757	-	-	virNOG06616	S	-	gi|823195878|ref|XP_012492753.1| PREDICTED: uncharacterized protein LOC105804616 [Gossypium raimondii] &gt;gi|823195881|ref|XP_012492754.1| PREDICTED: uncharacterized protein LOC105804616 [Gossypium raimondii] &gt;gi|763777702|gb|KJB44825.1| hypothetical protein B456_007G275200 [Gossypium raimondii] &gt;gi|763777703|gb|KJB44826.1| hypothetical protein B456_007G275200 [Gossypium raimondii]
TRINITY_DN14090_c0_g1	554.831	229.715	0.414027	-1.2722	0.001066	0.0190335	199.118	97.6812	0.490571	-1.02747	0.001877	0.0860955	2796	GO:0016021	K07252	PF01569	virNOG07084	I	sp|Q6NLA5|LPPG_ARATH Lipid phosphate phosphatase gamma OS=Arabidopsis thaliana GN=LPPG PE=1 SV=1	gi|763743724|gb|KJB11223.1| hypothetical protein B456_001G248000 [Gossypium raimondii]
TRINITY_DN30945_c0_g1	38.4025	8.32739	0.216845	-2.20526	0.000418164	0.00904702	7.25578	0	0	#NAME?	0.00190252	0.0869013	1119	GO:0016021	-	-	virNOG21511	S	-	gi|1028967254|ref|XP_016727145.1| PREDICTED: uncharacterized protein LOC107938487 [Gossypium hirsutum] &gt;gi|1028967256|ref|XP_016727146.1| PREDICTED: uncharacterized protein LOC107938487 [Gossypium hirsutum] &gt;gi|1028967258|ref|XP_016727147.1| PREDICTED: uncharacterized protein LOC107938487 [Gossypium hirsutum] &gt;gi|1028967260|ref|XP_016727148.1| PREDICTED: uncharacterized protein LOC107938…
TRINITY_DN59704_c0_g1	435.299	137.319	0.315458	-1.66448	0.00288146	0.0409344	118.523	33.661	0.284005	-1.81601	0.00191882	0.0872507	3769	-	-	PF05911	virNOG08228	S	sp|Q9SLN1|FPP7_ARATH Filament-like plant protein 7 OS=Arabidopsis thaliana GN=FPP7 PE=3 SV=2	gi|1028951474|ref|XP_016719111.1| PREDICTED: filament-like plant protein 7 isoform X1 [Gossypium hirsutum] &gt;gi|1028951476|ref|XP_016719112.1| PREDICTED: filament-like plant protein 7 isoform X1 [Gossypium hirsutum] &gt;gi|1028951478|ref|XP_016719113.1| PREDICTED: filament-like plant protein 7 isoform X1 [Gossypium hirsutum]
TRINITY_DN10899_c0_g2	1101.51	149.233	0.13548	-2.88384	2.61102e-06	0.000129033	129.228	60.1334	0.465329	-1.10368	0.00191946	0.0872507	1471	-	-	PF00314	virNOG01738	R	sp|A0A1P8B554|THLP1_ARATH Thaumatin-like protein 1 OS=Arabidopsis thaliana GN=TLP1 PE=2 SV=1	gi|823133087|ref|XP_012465660.1| PREDICTED: thaumatin-like protein 1b isoform X3 [Gossypium raimondii] &gt;gi|763746961|gb|KJB14400.1| hypothetical protein B456_002G123000 [Gossypium raimondii]
TRINITY_DN3257_c0_g1	2126.35	243.921	0.114713	-3.1239	1.14449e-09	1.49673e-07	213.111	29.2763	0.137376	-2.8638	0.00192564	0.0873555	1279	GO:0016021;GO:0016787	-	PF12697	virNOG16531	R	sp|Q52532|MHPC_PSESP 2-hydroxy-6-oxononadienedioate/2-hydroxy-6-oxononatrienedioate hydrolase OS=Pseudomonas sp. GN=mhpC PE=3 SV=1	gi|728820055|gb|KHG03543.1| Monoacylglycerol lipase ABHD6 [Gossypium arboreum]
TRINITY_DN9883_c0_g1	781.471	123.383	0.157886	-2.66305	0.000233574	0.00560472	107.233	23.3028	0.217309	-2.20218	0.00193106	0.0874957	499	GO:0006099;GO:0008964;GO:0015977	K01595	PF00311	virNOG02027	C	sp|P29196|CAPP_SOLTU Phosphoenolpyruvate carboxylase OS=Solanum tuberosum GN=PPC1 PE=2 SV=2	gi|728817709|gb|KHG02548.1| Phosphoenolpyruvate carboxylase, housekeeping isozyme [Gossypium arboreum]
TRINITY_DN58756_c1_g1	55.1551	8.24845	0.14955	-2.7413	0.000992314	0.0180628	7.19983	0	0	#NAME?	0.00194681	0.0880367	941	-	-	-	virNOG22730;euNOG26101	S	-	gi|823127013|ref|XP_012492179.1| PREDICTED: uncharacterized protein LOC105804218 isoform X1 [Gossypium raimondii]
TRINITY_DN17300_c0_g1	963.488	215.656	0.223829	-2.15953	2.67727e-08	2.44026e-06	187.093	86.5402	0.462552	-1.11231	0.00195403	0.0882336	867	-	-	-	virNOG25619	K	sp|Q9SKX1|IBH1_ARATH Transcription factor IBH1 OS=Arabidopsis thaliana GN=IBH1 PE=1 SV=1	gi|1029098155|ref|XP_016708394.1| PREDICTED: transcription factor IBH1-like [Gossypium hirsutum]
TRINITY_DN772_c0_g1	7054.11	880.341	0.124798	-3.00233	4.6111e-11	8.72744e-09	765.984	257.771	0.336523	-1.57122	0.00196311	0.0885212	2298	-	K09422	-	virNOG17595;COG5147;virNOG12653	K	sp|P81391|MYB05_ANTMA Myb-related protein 305 OS=Antirrhinum majus GN=MYB305 PE=2 SV=1	gi|1029008912|ref|XP_016668340.1| PREDICTED: myb-related protein 305-like [Gossypium hirsutum]
TRINITY_DN7206_c0_g1	319.846	136.582	0.427025	-1.22761	0.00182566	0.0289554	118.571	53.9289	0.454825	-1.13662	0.00199109	0.0893544	1429	-	-	PF04755	virNOG04495	S	sp|Q94KU5|PAP3_BRACM Plastid lipid-associated protein 3, chloroplastic OS=Brassica campestris GN=PAP3 PE=2 SV=1	gi|728837330|gb|KHG16773.1| Plastid lipid-associated 3, chloroplastic [Gossypium arboreum]
TRINITY_DN14415_c0_g1	141.267	25.8219	0.182788	-2.45176	8.69536e-08	6.91225e-06	22.453	5.09541	0.226937	-2.13964	0.00200177	0.0895485	1336	GO:0016021;GO:0055085	K15112	PF00153	virNOG04142	C	sp|Q9XI74|PUMP3_ARATH Mitochondrial uncoupling protein 3 OS=Arabidopsis thaliana GN=PUMP3 PE=2 SV=1	gi|823264478|ref|XP_012464982.1| PREDICTED: mitochondrial uncoupling protein 3 [Gossypium raimondii] &gt;gi|763813384|gb|KJB80236.1| hypothetical protein B456_013G088000 [Gossypium raimondii]
TRINITY_DN253_c0_g2	3392.16	1336	0.393849	-1.34428	0.000259232	0.0061227	1158.84	628.766	0.542584	-0.882081	0.00202218	0.0900686	2813	GO:0004565;GO:0005975;GO:0009505;GO:0009506;GO:0030246	-	PF02140;PF01301	virNOG07543	G	sp|Q9SCW1|BGAL1_ARATH Beta-galactosidase 1 OS=Arabidopsis thaliana GN=BGAL1 PE=2 SV=1	gi|823245563|ref|XP_012455447.1| PREDICTED: beta-galactosidase 1-like [Gossypium raimondii] &gt;gi|763803313|gb|KJB70251.1| hypothetical protein B456_011G065300 [Gossypium raimondii]
TRINITY_DN5751_c0_g1	8551.05	1430.23	0.167258	-2.57985	2.57345e-10	3.98333e-08	1248.57	195.119	0.156273	-2.67786	0.00204455	0.0908497	1535	GO:0043086;GO:0004857	-	PF04043	virNOG20977	R	sp|Q84WE4|PMEI3_ARATH Pectinesterase inhibitor 3 OS=Arabidopsis thaliana GN=PMEI3 PE=2 SV=1	gi|823223661|ref|XP_012444577.1| PREDICTED: 21 kDa protein-like [Gossypium raimondii] &gt;gi|763787525|gb|KJB54521.1| hypothetical protein B456_009G037300 [Gossypium raimondii]
TRINITY_DN4423_c1_g2	792.181	290.567	0.366794	-1.44696	0.000205764	0.00506631	252.588	102.95	0.407579	-1.29485	0.00204734	0.0908663	1104	GO:0006355;GO:0005634;GO:0003677	-	PF00249	virNOG07029	K	sp|Q9FNN6|SRM1_ARATH Transcription factor SRM1 OS=Arabidopsis thaliana GN=SRM1 PE=1 SV=1	gi|566180022|ref|XP_006380485.1| hypothetical protein POPTR_0007s07150g [Populus trichocarpa] &gt;gi|566180024|ref|XP_002310052.2| hypothetical protein POPTR_0007s07150g [Populus trichocarpa] &gt;gi|566180026|ref|XP_006380486.1| hypothetical protein POPTR_0007s07150g [Populus trichocarpa] &gt;gi|566180028|ref|XP_006380487.1| hypothetical protein POPTR_0007s07150g [Populus trichocarpa] &gt;gi|5503…
[truncated: 8,141 more rows]

## Sheet: Table S5
Table S5 KEGG (Kyoto Encyclopedia of Genes and Genomes) pathway enrichment analysis based on integrated transcriptomics and metabolomics
KEGG	pathway Description	Compounds_counts	Compounds	Compounds_KO	Genes_count	Genes	Genes_ko	pathway_links
[truncated: 62 more rows]
